# Supplementary material for: Taxonomic composition and functional potentials of gastrointestinal microbiota in 12 wild-stranded cetaceans
Source: Front Microbiol. 2024 Aug 29;15:1394745. doi: 10.3389/fmicb.2024.1394745 (PMC11390675; doi:10.3389/fmicb.2024.1394745)
Supplement: Supplementary file 1 [file Table_1.XLS]

## Sheet: TableS1.zotu.abun
Table S1. ZOTU relative abundace and taxonomy profile of 19 cetacean gastrointestinal samples in this study.
#ZOTU_ID	MDHG	GMHG	KBHG	SCQZHG1	SCQZHG2	SCZJHG1	SCZJHG2	SAHG	KSHG	PMHG	GGHG	GMFG	GMS1	GMS2	GMS3	SBFG	SBHG	SBS1	SBS2	Sequence	Taxonomy
ASV_1	4.88957	1.09187	0	0	0.002006	0.015008	4.19408	0.005612	0	0.001045	0.301577	1.30006	0.86595	1.12792	0.454486	81.0756	32.9298	75.9902	76.0652	TACGGAGGGTGCGAGCGTTAATCGGAATTACTGGGCGTAAAGCGCATGCAGGTGGTTTGTTAAGTCAGATGTGAAAGCCCGGGGCTCAACCTCGGAATAGCATTTGAAACTGGCAGACTAGAGTACTGTAGAGGGGGGTAGAATTTCAGGTGTAGCGGTGAAATGCGTAGAGATCTGAAGGAATACCGGTGGCGAAGGCGGCCCCCTGGACAGATACTGACACTCAGATGCGAAAGCGTGGGGAGCAAACAGG	d_Bacteria,p_Proteobacteria,c_Gammaproteobacteria,o_Vibrionales,f_Vibrionaceae,g_Vibrio
ASV_2	0	21.988	0.020325	0.001076	0	0.015008	0.001059	0.049385	0.303547	0.492266	0.006176	47.6582	54.3364	49.8208	56.3045	0.006042	28.0872	0.008139	0.005052	TACGGAGGATCCGAGCGTTATCCGGATTTATTGGGTTTAAAGGGAGCGTAGGTGGACTGGTAAGTCAGTTGTGAAAGTTTGCGGCTCAACCGTAAAATTGCAGTTGATACTGTCAGTCTTGAGTACAGTAGAGGTGGGCGGAATTCGTGGTGTAGCGGTGAAATGCTTAGATATCACGAAGAACTCCGATTGCGAAGGCAGCTCACTGGACTGCAACTGACACTGATGCTCGAAAGTGTGGGTATCAAACAGG	d_Bacteria,p_Bacteroidetes,c_Bacteroidia,o_Bacteroidales,f_Bacteroidaceae,g_Bacteroides
ASV_4	0	17.8087	0.46748	21.7099	0.008024	3.85712	4.75661	0.459061	8.07185	0	0.001029	5.31069	19.2176	17.5784	19.2314	0.068472	2.42131	0.24723	2.2198	TACGGAGGGTGCAAGCGTTAATCGGAATTACTGGGCGTAAAGCGCACGCAGGCGGTTTGTTAAGTCAGATGTGAAATCCCCGGGCTCAACCTGGGAACTGCATCTGATACTGGCAAGCTTGAGTCTCGTAGAGGGGGGTAGAATTCCAGGTGTAGCGGTGAAATGCGTAGAGATCTGGAGGAATACCGGTGGCGAAGGCGGCCCCCTGGACGAAGACTGACGCTCAGGTGCGAAAGCGTGGGGAGCAAACAGG	d_Bacteria,p_Proteobacteria,c_Gammaproteobacteria,o_Enterobacterales,f_Enterobacteriaceae,g_Escherichia/Shigella
ASV_3	77.2592	0	0.081301	0.002153	0	0.405223	0	0.006734	2.01455	0.029264	0.001029	0	0	0	0	0	0	0.002035	0.00101	TACGGAGGATCCGAGCGTTATCCGGATTTATTGGGTTTAAAGGGAGCGTAGATGGGTTGTTAAGTCAGTTGTGAAAGTTTGCGGCTCAACCGTAAAATTGCAATTGATACTGGCAGTCTTGAGTACAGTTGAGGTAGGCGGAATTCGTGGTGTAGCGGTGAAATGCTTAGATATCACGAAGAACTCCGATTGCGAAGGCAGCTTACTAACCTGTAACTGACATTGATGCTCGAAAGTGTGGGTATCAAACAGG	d_Bacteria,p_Bacteroidetes,c_Bacteroidia,o_Bacteroidales,f_Bacteroidaceae,g_Bacteroides
ASV_5	0.694913	0	0.447154	0.001076	55.1342	0	7.71439	0.212133	0.004548	0	0	0	0.007115	0.003054	0	0	0	0	0	TACGTATGTCGCAAGCGTTATCCGGATTTATTGGGCGTAAAGCGCGTCTAGGCGGGTTCATAAGTCTGATGTTAAAATGCGGGGCTCAACTCCGTATTGCGTTGGAAACTGTGAACCTAGAGTATCAGAGAGGTGGGCGGAACTACAAGTGTAGAGGTGAAATTCGTAGATATTTGTAGGAATGCCGATGGAGAAGTCAGCTCACTGGATGAATACTGACGCTAAAGCGCGAAAGCGTGGGTAGCAAACAGG	d_Bacteria,p_Fusobacteria,c_Fusobacteriia,o_Fusobacteriales,f_Fusobacteriaceae,g_Cetobacterium
ASV_6	0.006043	0.376506	0.406504	0	0	0.60033	0.032841	0.011224	0.001137	0.00209	47.7305	0.041937	0.035573	0.032575	0.015217	0.021146	0	0.020348	0.035363	TACGGAGGGTGCGAGCGTTAATCGGAATTACTGGGCGTAAAGCGCATGCAGGTGGTTTGTTAAGTCAGATGTGAAAGCCCGGGGCTCAACCTCGGAACTGCATTTGAAACTGGCAGACTAGAGTACTGTAGAGGGGGGTAGAATTTCAGGTGTAGCGGTGAAATGCGTAGAGATCTGAAGGAATACCGGTGGCGAAGGCGGCCCCCTGGACAGATACTGACACTCAGATGCGAAAGCGTGGGGAGCAAACAGG	d_Bacteria,p_Proteobacteria,c_Gammaproteobacteria,o_Vibrionales,f_Vibrionaceae,g_Vibrio
ASV_8	0	0.112952	0.121951	0.7599	26.7883	0.060033	0.008475	0.121219	0.001137	0.001045	0.126601	0.001023	0.230717	0.500845	0.025362	9.18428	3.38983	3.85598	2.83916	TACGTAGGTGGCGAGCGTTGTCCGGATTTACTGGGCGTAAAGGGAGCGTAGGCGGATTTTTAAGTGGGATGTGAAATACCCGGGCTCAACCTGGGTGCTGCATTCCAAACTGGGAATCTAGAGTGCAGGAGGGGAGAGTGGAATTCCTAGTGTAGCGGTGAAATGCGTAGAGATTAGGAAGAACACCAGTGGCGAAGGCGACTCTCTGGACTGTAACTGACGCTGAGGCTCGAAAGCGTGGGGAGCAAACAGG	d_Bacteria,p_Firmicutes,c_Clostridia,o_Clostridiales,f_Clostridiaceae_1,g_Clostridium_sensu_stricto
ASV_7	0	3.68976	0.162602	0.001076	0.009027	0.270149	0.122888	0	0.003411	0	15.8117	0.005114	6.36047	5.96433	9.31594	0	0	0	0.00101	TACGTATGTCGCAAGCGTTATCCGGATTTATTGGGCGTAAAGCGCGTCTAGGCGGAAAAATAAGTCTGATGTTAAAATGCGGGGCTCAACTCCGTATTGCGTTGGAAACTGTTTTTCTAGAGTACTGGAGAGGTGGGCGGAACTACAAGTGTAGAGGTGAAATTCGTAGATATTTGTAGGAATGCCGATGGAGAAGTCAGCTCACTGGACAGATACTGACGCTAAAGCGCGAAAGCGTGGGGAGCAAACAGG	d_Bacteria,p_Fusobacteria,c_Fusobacteriia,o_Fusobacteriales,f_Fusobacteriaceae,g_Cetobacterium
ASV_11	0	0	0	0.001076	0	0	0.005297	38.8305	0	0	0	0.156498	0.006098	0.098744	0.002029	0	0	0	0	TACGTAGGGTGCTAGCGTTATCCGGATTTACTGGGCGTAAAGGGTGCGTAGGTGGTCTTTCAAGTCGGTGGTTAAAGGCTACGGCTCAACCGTATTAAGCCGCCGAAACTGGAAGACTTGAGTGCAGGAGAGGAAAGTGGAATTCTCAGTGTAGCGGTGAAATGCGTAGATATTGAGAAGAACACCAGTAGCGAAGGCGGCTTTCTGGACTGTAACTGACACTGAGGCACGAAAGCGTGGGTAGCAAACAGG	d_Bacteria,p_Firmicutes,c_Clostridia,o_Clostridiales,f_Peptostreptococcaceae,g_Peptostreptococcus
ASV_12	0.514638	0	0.04065	13.7245	4.72398	0.375206	16.3727	0.760985	0.005684	0.003135	0.002059	0	0	0	0.001014	0.001007	0	0.025435	0.004042	TACGTAGGTGGCGAGCGTTATCCGGATTTACTGGGCGTAAAGGGAGCGTAGGCGGATGATTAAGTGGGATGTGAAATACCCGGGCTCAACTTGGGTGCTGCATTCCAAACTGGTTATCTAGAGTGCAGGAGAGGAGAGTGGAATTCCTAGTGTAGCGGTGAAATGCGTAGAGATTAGGAAGAACACCAGTGGCGAAGGCGACTCTCTGGACTGTAACTGACGCTGAGGCTCGAAAGCGTGGGGAGCAAACAGG	d_Bacteria,p_Firmicutes,c_Clostridia,o_Clostridiales,f_Clostridiaceae_1,g_Clostridium_sensu_stricto
ASV_14	0.001007	0.037651	0	20.993	2.25668	0	0.002119	0.083057	0.148931	0	0.012351	0.001023	0.002033	0.044791	0.006087	5.47673	2.17918	1.69907	3.90005	TACGTAGGGGGCTAGCGTTATCCGGAATTACTGGGCGTAAAGGGTGCGTAGGCGGTCTTTCAAGCCAGAAGTGAAAGGCTACGGCTCAACCGTAGTAAGCTTTTGGAACTGTAGGACTTGAGTGCAGGAGAGGAGAGTGGAATTCCTAGTGTAGCGGTGAAATGCGTAGATATTAGGAGGAACACCAGTAGCGAAGGCGGCTCTCTGGACTGTAACTGACGCTGAGGCACGAAAGCGTGGGGAGCAAACAGG	d_Bacteria,p_Firmicutes,c_Clostridia,o_Clostridiales,f_Peptostreptococcaceae,g_Paeniclostridium
ASV_9	0	0.338855	0.101626	0	0	0.120066	0.129244	0.002245	0.001137	0.00209	10.3298	21.9526	0.427893	0.348148	0.248547	0	14.0436	0.001017	0	TACGTATGTCGCAAGCGTTATCCGGATTTATTGGGCGTAAAGCGCGTCTAGGCGGAAAAGAAAGTCTGATGTTAAAATGCGGGGCTCAACTCCGTATTGCGTTGGAAACTGCTTTTCTAGAGTACTGGAGAGGTGGGCGGAACTACAAGTGTAGAGGTGAAATTCGTAGATATTTGTAGGAATGCCGATGGAGAAGTCAGCTCACTGGACAGATACTGACGCTAAAGCGCGAAAGCGTGGGGAGCAAACAGG	d_Bacteria,p_Fusobacteria,c_Fusobacteriia,o_Fusobacteriales,f_Fusobacteriaceae,g_Cetobacterium
ASV_10	0.010071	2.74849	0	0	0.001003	0	0.048731	0.001122	0	0	0.055581	6.11773	8.05984	7.14417	7.56597	0.021146	2.66344	0.020348	0.030311	TACGGAGGGTGCGAGCGTTAATCGGAATTACTGGGCGTAAAGCGCATGCAGGTGGTTTGTTAAGTCAGATGTGAAAGCCCGGGGCTCAACCTCGGAATTGCATTTGAAACTGGCAGGCTAGAGTACTGTAGAGGGGGGTAGAATTTCAGGTGTAGCGGTGAAATGCGTAGAGATCTGAAGGAATACCGGTGGCGAAGGCGGCCCCCTGGACAGATACTGACACTCAGATGCGAAAGCGTGGGGAGCAAACAGG	d_Bacteria,p_Proteobacteria,c_Gammaproteobacteria,o_Vibrionales,f_Vibrionaceae,g_Vibrio
ASV_15	0.001007	0	0	0	0.008024	0	26.4537	0	0	0	0	0	0	0	0	0	0	0	0	TACGTAGGTGGCGAGCGTTGTCCGGATTTACTGGGCGTAAAGGATGCGTAGGCGGATATTTAAGTGGGATGTGAAATACCCGAGCTCAACTCGGGTGCTGCATTCCAAACTGGATATCTAGAGTGTCGGAGAGGAAAGCGGAATTCCTAGTGTAGCGGTGAAATGCGTAGAGATTAGGAAGAACACCAGTGGCGAAGGCGGCTTTCTGGACGATAACTGACGCTGAGGCATGAAAGCGTGGGGAGCAAACAGG	d_Bacteria,p_Firmicutes,c_Clostridia,o_Clostridiales,f_Clostridiaceae_1,g_Clostridium_sensu_stricto
ASV_13	0	0	0	0	0.001003	0.210116	0.001059	0.001122	0	22.2899	0.112191	0	0	0	0	0	0	0	0	TACGGAGGATGCGAGCGTTATCCGGATTTATTGGGTTTAAAGGGTGCGTAGGCGGAGTGTCAAGTCAGCGGTGAAAAATACGGGCTTAACCTGTATCTTGCCGTTGAAACTGTCATTCTTGAATACTGTTGTCGTGGGAGGAATGTGTAAAGTAGCGGTGAAATGCATAGATATTACACAGAACACCGATTGCGAAGGCATCTCACGAAACGGGTATTGACGCTGAAGCACGAAAGTGCGGGTATCGAACAGG	d_Bacteria,p_Bacteroidetes,c_Bacteroidia,o_Bacteroidales
ASV_17	0.001007	0.150602	0	0.001076	0.161478	0	0	0	0	0	0	0	0.002033	0.00509	0.013188	0.353435	0.726392	11.2597	5.88241	TACGTAGGTGGCAAGCGTTATCCGGATTTACTGGGCGTAAAGGGAGCGTAGGCGGACAATTAAGTGGGATGTGAAATACCCGGGCTCAACCTGGGTGCTGCATTTCAAACTGGTTGTCTAGAGTGCAGGAGAGGAGAGTGGAATTCCTAGTGTAGCGGTGAAATGCGTAGAGATTAGGAAGAACACCAGTGGCGAAGGCGACTCTCTGGACTGTAACTGACGCTGAGGCTCGAAAGCGTGGGGAGCAAACAGG	d_Bacteria,p_Firmicutes,c_Clostridia,o_Clostridiales,f_Clostridiaceae_1,g_Clostridium_sensu_stricto
ASV_16	0	0.60241	0	0	0	0	0.061444	0.003367	0	0	0.009263	10.4056	2.23602	2.08278	2.73604	0.001007	3.87409	0.001017	0.00101	TACGGAGGGTGCGAGCGTTAATCGGAATTACTGGGCGTAAAGCGCATGCAGGTGGTTTGTTAAGTCAGATGTGAAAGCCCCGGGCTCAACCTGGGAATTGCATTTGAAACTGGCAAACTAGAGTACTGTAGAGGGGGGTAGAATTTCAGGTGTAGCGGTGAAATGCGTAGAGATCTGAAGGAATACCGGTGGCGAAGGCGGCCCCCTGGACAGATACTGACACTCAGATGCGAAAGCGTGGGGAGCAAACAGG	d_Bacteria,p_Proteobacteria,c_Gammaproteobacteria,o_Vibrionales,f_Vibrionaceae,g_Vibrio
ASV_18	0.876195	0.075301	0.203252	0.024756	0.009027	0.585322	0.002119	0.003367	0	0	15.4895	0	0	0	0	0.001007	0	0	0	TACGTAGGTGGCAAGCGTTGTCCGGATTTACTGGGCGTAAAGGGAGCGTAGGCGGATTTTTAAGTGGGATGTGAAATACCCGGGCTCAACCTGGGTGCTGCATTCCAAACTGGAAATCTAGAGTGCAGGAGGGGAAAGTGGAATTCCTAGTGTAGCGGTGAAATGCGTAGAGATTAGGAAGAACACCAGTGGCGAAGGCGACTTTCTGGACTGTAACTGACGCTGAGGCTCGAAAGCGTGGGGAGCAAACAGG	d_Bacteria,p_Firmicutes,c_Clostridia,o_Clostridiales,f_Clostridiaceae_1,g_Clostridium_sensu_stricto
ASV_25	0	0.828313	0.894309	0	0.26679	0.795437	0.015891	16.6597	0.002274	0.001045	0.008234	0	0	0.001018	0	0.009062	0	0.002035	0.005052	TACGTAGGTGGCGAGCGTTGTCCGGATTTACTGGGCGTAAAGGGAGCGTAGGCGGATTCTTAAGTGGGATGTGAAATACCCGGGCTCAACCTGGGTGCTGCATTCCAAACTGGGAATCTAGAGTGCAGGAGGGGAGAGTGGAATTCCTAGTGTAGCGGTGAAATGCGTAGAGATTAGGAAGAACACCAGTGGCGAAGGCGACTCTCTGGACTGTAACTGACGCTGAGGCTCGAAAGCGTGGGGAGCAAACAGG	d_Bacteria,p_Firmicutes,c_Clostridia,o_Clostridiales,f_Clostridiaceae_1,g_Clostridium_sensu_stricto
ASV_20	0.004028	0.037651	0	15.1592	0.001003	0.075041	0	0	0	0.004181	0.319074	0	0	0	0	0	0	0	0	TACGTAGGTGGCAAGCGTTGTCCGGATTTACTGGGCGTAAAGGGAGCGTAGGCGGATTTTTAAGTGAGATGTGAAATACCCGGGCTTAACTTGGGTGCTGCATTTCAAACTGGAAGTCTAGAGTGCAGGAGAGGAGAAGGGAATTCCTAGTGTAGCGGTGAAATGCGTAGAGATTAGGAAGAACACCAGTGGCGAAGGCGCTTCTCTGGACTGTAACTGACGCTGAGGCTCGAAAGCGTGGGGAGCAAACAGG	d_Bacteria,p_Firmicutes,c_Clostridia,o_Clostridiales,f_Clostridiaceae_1,g_Clostridium_sensu_stricto
ASV_19	0	0	0	0	0	0.135074	0.001059	0.003367	0.001137	12.4969	0.055581	0	0	0	0	0	0	0	0	TACCGGCTGCTCGAGTGATGGCCACTAATACTGGGTTTAAAGCGTCCGTAGCTTGTTTAATAGGTCTCTTAGGAAATCTTTTAGCTTAACTAAACGCCTTCTAAGAGATACCATCAAACTAGGAACTGGGAGAGGTAAACCGTACTTCGGGGGTAGGAGTGAAATCTTGTAATCCTCGAGGGACGACCTATGGCGAAGGCAGTTTACCAGAACAGCTTCGACAGTGAGGGACGAAAGCTGGGGGAGCAAACGGG	d_Archaea,p_Euryarchaeota,c_Methanomicrobia,o_Methanomicrobiales,f_Methanocorpusculaceae,g_Methanocorpusculum
ASV_21	0.002014	0.753012	0	1.05912	0.082243	0	2.53721	0.207644	0	0	0.001029	0.80806	0.864934	2.62944	0.547817	1.85579	1.69491	0.788491	0.24249	TACGTAGGGGGCTAGCGTTATCCGGAATTACTGGGCGTAAAGGGTGCGTAGGTGGTTTTTTAAGTCAGAAGTGAAAGGCTACGGCTCAACCGTAGTAAGCTTTTGAAACTAGAGAACTTGAGTGCAGGAGAGGAGAGTAGAATTCCTAGTGTAGCGGTGAAATGCGTAGATATTAGGAGGAATACCAGTAGCGAAGGCGGCTCTCTGGACTGTAACTGACACTGAGGCACGAAAGCGTGGGGAGCAAACAGG	d_Bacteria,p_Firmicutes,c_Clostridia,o_Clostridiales,f_Peptostreptococcaceae,g_Paraclostridium
ASV_26	0	0	0	0	0.013039	0	11.6765	0.001122	0	0	0	0	0	0	0	0.002014	0	0	0.00101	TACGTAGGTGGCAAGCGTTGTCCGGATTTACTGGGCGTAAAGGGAGCGTAGGCGGATCTTTAAGTGGGATGTGAAATACTCGGGCTCAACCTGAGTGCTGCATTCCAAACTGGAGATCTAGAGTGCAGGAGGGGAGAGTGGAATTCCTAGTGTAGCGGTGAAATGCGTAGAGATTAGGAAGAACACCAGTGGCGAAGGCGACTCTCTGGACTGTAACTGACGCTGAGGCTCGAAAGCGTGGGGAGCGAACAGG	d_Bacteria,p_Firmicutes,c_Clostridia,o_Clostridiales,f_Clostridiaceae_1,g_Clostridium_sensu_stricto
ASV_23	0.002014	0.564759	0	0	0	0.045025	0.115472	0.006734	0.001137	0	1.73227	3.2302	1.64958	1.42008	1.6607	0.003021	1.21065	0.473095	0.760814	TACGGAGGGTGCGAGCGTTAATCGGAATTACTGGGCGTAAAGCGTGCGCAGGCGGTTTGTTAAGCGAGATGTGAAAGCCCCGGGCTCAACCTGGGAACCGCATTTCGAACTGGCAAACTAGAGTCTTGTAGAGGGGGGTAGAATTCCAGGTGTAGCGGTGAAATGCGTAGAGATCTGGAGGAATACCGGTGGCGAAGGCGGCCCCCTGGACAAAGACTGACGCTCAGGCACGAAAGCGTGGGGAGCAAACAGG	d_Bacteria,p_Proteobacteria,c_Gammaproteobacteria,o_Alteromonadales,f_Shewanellaceae,g_Shewanella
ASV_30	0	0	0.020325	0	0	0.210116	0	0	0.001137	10.487	0.054551	0	0	0	0	0	0	0	0	TACGGAGGATGCGAGCGTTATCCGGATTTATTGGGTTTAAAGGGTGCGCAGGCGGATTGTATAGTCAGCGGTGAAATATTTCGGCTTAACCGGAGGAGTGCCGATGATACTGACAGTCTTGAATGCGGTTTAGGCAGGTGGAATGTGATGTGTAGCGGTGAAATGCATAGATATGTCACAGAACGCCGGTAGCGGAGGCGACTTGCCGGGCCTGCATTGACGCTGAGGCACGAAAGCGTGGGTATCGAACAGG	d_Bacteria,p_Bacteroidetes,c_Bacteroidia,o_Bacteroidales
ASV_22	0.001007	0.753012	0	0.06781	0.005015	0	0.074156	0.001122	0	0	0.52287	0	0.987915	4.95755	0.041594	0.312151	0.484262	1.05912	2.17433	TACGTAGGGGGCTAGCGTTATCCGGAATTACTGGGCGTAAAGGGTGCGTAGGCGGTCTTTCAAGCCAGAAGTGAAAGGCTACGGCTCAACCGTAGTAAGCTTTTGGAACTGTAGGACTTGAGTGCAGGAGAGGAGAGTAGAATTCCTAGTGTAGCGGTGAAATGCGTAGATATTAGGAGGAATACCAGTAGCGAAGGCGGCTCTCTGGACTGTAACTGACGCTGAGGCACGAAAGCGTGGGGAGCAAACAGG	d_Bacteria,p_Firmicutes,c_Clostridia,o_Clostridiales,f_Peptostreptococcaceae,g_Paeniclostridium
ASV_43	0	0	0	0.001076	0.001003	0	0.002119	10.3148	0.002274	0	0	0	0	0	0	0.001007	0	0	0	TACGTAGGTGGCAAGCGTTGTCCGGATTTATTGGGCGTAAAGCGAGCGCAGGCGGTTTCTTAAGTCTGATGTGAAAGCCCCCGGCTTAACCGGGGAGGGTCATTGGAAACTGGGGAACTTGAGTGCAGAAGAGGAGAGTGGAATTCCATGTGTAGCGGTGAAATGCGTAGATATATGGAGGAACACCAGTGGCGAAGGCGACTCTCTGGTCTGTAACTGACGCTGAGGCTCGAAAGCGTGGGGAGCAAACAGG	d_Bacteria,p_Firmicutes,c_Bacilli,o_Lactobacillales,f_Enterococcaceae
ASV_27	0	0	0	0	0	0	0.002119	0.044896	9.34402	0.001045	0	0	0	0	0	0	0	0	0	TACGTAGGTGGCAAGCGTTATCCGGATTTACTGGGTGTAAAGGGCGTGTAGGCGGGACTTCAAGTCAGGCGTGAAAACCATGGGCTCAACCCATGGCCTGCGTTTGAAACTGTAGTTCTTGAGTGATGGAGAGGCAGGCGGAATTCCCTGTGTAGCGGTGAAATGCGTAGATATAGGGAGGAACACCAGTGGCGAAGGCGGCCTGCTGGACATTAACTGACGCTGAGGCGCGAAAGCGTGGGGAGCAAACAGG	d_Bacteria,p_Firmicutes,c_Clostridia,o_Clostridiales,f_Ruminococcaceae,g_Intestinimonas
ASV_40	0	0.338855	0.020325	0	0.001003	0	0	9.16662	0	0.001045	0	0	0	0	0	0	0	0	0	TACGTAGGTGGCAAGCGTTGTCCGGATTTATTGGGCGTAAAGCGCGCGCAGGTGGTTTCTTAAGTCTGATGTGAAAGCCCACGGCTCAACCGTGGAGGGTCATTGGAAACTGGGGAACTTGAGTGCAGAAGAGGATAGTGGAATTCCAAGTGTAGCGGTGAAATGCGTAGAGATTTGGAGGAACACCAGTGGCGAAGGCGACTGTCTGGTCTGTAACTGACACTGAGGCGCGAAAGCGTGGGGAGCAAACAGG	d_Bacteria,p_Firmicutes,c_Bacilli,o_Bacillales,f_Planococcaceae,g_Kurthia
ASV_24	0.048342	0	0	0	5.21343	0	3.03936	0.026938	0	0	0	0	0	0	0	0	0	0	0	TACGTATGTCGCAAGCGTTATCCGGATTTATTGGGCGTAAAGCGCGTCTAGGCGGATTCATAAGTCTGATGTTAAAATGCGGGGCTCAACTCCGTATTGCGTTGGAAACTGTGAATCTAGAGTATCAGAGAGGTGGGCGGAACTACAAGTGTAGAGGTGAAATTCGTAGATATTTGTAGGAATGCCGATGGAGAAGTCAGCTCACTGGATGAATACTGACGCTAAAGCGCGAAAGCGTGGGTAGCAAACAGG	d_Bacteria,p_Fusobacteria,c_Fusobacteriia,o_Fusobacteriales,f_Fusobacteriaceae,g_Cetobacterium
ASV_29	0	0	0	0	0	0.075041	0	0	0	7.10702	0.024703	0	0	0	0	0	0	0	0	TACGTAGGGAGCGAGCGTTGTCCGGAATTACTGGGCGTAAAGGGTGCGTAGGCGGTTCGGTAAGTTGGATGTGAAATACCCGGGCTTAACTCGGGAATTGCATCCAAAACTGTCGGACTTGAGTGCAGGAGAGGAAAGCGGAATTCCTAGTGTAGCGGTGAAATGCGTAGATATTAGGAGGAACACCGGCGGCGAAGGCGGCTTTCTGGACTGTAACTGACGCTGAGGCACGAAAGCGTGGGGAGCAAACAGG	d_Bacteria,p_Firmicutes,c_Clostridia,o_Clostridiales,f_Clostridiaceae_1
ASV_28	0	0	0	0	0	0	0.002119	0.031427	7.5307	0.004181	0	0	0	0	0	0	0	0	0	TACGTAGGATGCGAGCGTTATCCGGATTTACTGGGTGTAAAGGGAGCGCAGGCGGGACTGCAAGTTGGATGTGAAATTTTGGGGCTCAACCCCAAACGTGCATCCAAAACTGTAGTTCTTGAGTGGAGTAGAGGCAAGCGGAATTCCGAGTGTAGCGGTGAAATGCGTAGATATTCGGAGGAACACCAGTGGCGAAGGCGGCTTGCTGGGCTCTAACTGACGCTGAGGCTCGAAAGTGTGGGGAGCAAACAGG	d_Bacteria,p_Firmicutes,c_Clostridia,o_Clostridiales
ASV_41	0.001007	0.263554	0	0.947184	0.002006	0	0	0	0	0.017768	0.104986	2.97039	0.632184	1.28876	0.755785	0	3.1477	0.001017	0	TACGTAGGTGGCGAGCGTTGTCCGGATTTACTGGGCGTAAAGGGAGCGTAGGCGGATTTTTAAGTGAGATGTGAAATACCCGGGCTCAACTTGGGTGCTGCATTTCAAACTGGAAGTCTAGAGTGCAGGAGAGGAGAGTGGAATTCCTAGTGTAGCGGTGAAATGCGTAGAGATTAGGAAGAACACCAGTGGCGAAGGCGACTCTCTGGACTGTAACTGACGCTGAGGCTCGAAAGCGTGGGGAGCAAACAGG	d_Bacteria,p_Firmicutes,c_Clostridia,o_Clostridiales,f_Clostridiaceae_1,g_Clostridium_sensu_stricto
ASV_35	0.204445	0.301205	0.304878	0.515569	0.001003	1.2757	0.008475	0	0.002274	0.006271	5.74746	0	0	0	0	0	0	0	0.002021	TACGTAGGTGGCGAGCGTTGTCCGGATTTACTGGGCGTAAAGGGAGCGTAGGCGGACTTTTAAGTGAGATGTGAAATACCCGGGCTCAACTTGGGTGCTGCATTTCAAACTGGAAGTCTAGAGTGCAGGAGAGGAGAATGGAATTCCTAGTGTAGCGGTGAAATGCGTAGAGATTAGGAAGAACACCAGTGGCGAAGGCGATTCTCTGGACTGTAACTGACGCTGAGGCTCGAAAGCGTGGGGAGCAAACAGG	d_Bacteria,p_Firmicutes,c_Clostridia,o_Clostridiales,f_Clostridiaceae_1,g_Clostridium_sensu_stricto
ASV_37	0	0	0	0	0.002006	0	5.9982	0.001122	0	0	0	0	0	0	0	0	0	0	0	TACGTAGGTGGCGAGCGTTGTCCGGAATTATTGGGCGTAAAGAGTATGTAGGTGGATACTTAAGTCAGATGTGAAATTCCCGAGCTTAACTTGGGCGCTGCATTTGAAACTGGGTATCTAGAGTGCAGGAGAGGAAAGTGGAATTCCTAGTGTAGCGGTGAAATGCGTAGAGATTAGGAAGAACACCAGTGGCGAAGGCGGCTTTCTGGACTGTAACTGACACTGAGATACGAAAGCGTGGGGAGCAAACAGG	d_Bacteria,p_Firmicutes,c_Clostridia,o_Clostridiales,f_Clostridiaceae_1,g_Clostridium_sensu_stricto
ASV_46	0	2.03313	3.19106	5.07282	0.029086	8.37461	0.024366	0.001122	0.006821	0.003135	0.021615	0.001023	0.001016	0.003054	0.002029	0.005035	0	0.005087	0.009093	TACGTAGGGGGCTAGCGTTATCCGGATTTACTGGGCGTAAAGGGTGCGTAGGTGGTTTCTTAAGTCAGGAGTGAAAGGCTACGGCTCAACCGTAGTAAGCTCTTGAAACTGGGAAACTTGAGTGCAGGAGAGGAAAGTGGAATTCCTAGTGTAGCGGTGAAATGCGTAGATATTAGGAGGAACACCAGTAGCGAAGGCGGCTTTCTGGACTGTAACTGACACTGAGGCACGAAAGCGTGGGGAGCAAACAGG	d_Bacteria,p_Firmicutes,c_Clostridia,o_Clostridiales,f_Peptostreptococcaceae,g_Terrisporobacter
ASV_42	0	0.414157	0.406504	0.005382	0.002006	0.09005	0.039197	0.059487	0.001137	0	0.001029	0.002046	0.079277	0.088564	0.004058	0.238644	0.242131	1.1222	3.73233	TACGGAGGGTGCAAGCGTTAATCGGAATTACTGGGCGTAAAGCGCACGCAGGCGGTCTGTCAAGTCGGATGTGAAATCCCCGGGCTCAACCTGGGAACTGCATCCGAAACTGGCAGGCTAGAGTCTTGTAGAGGGGGGTAGAATTCCAGGTGTAGCGGTGAAATGCGTAGAGATCTGGAGGAATACCGGTGGCGAAGGCGGCCCCCTGGACAAAGACTGACGCTCAGGTGCGAAAGCGTGGGGAGCAAACAGG	d_Bacteria,p_Proteobacteria,c_Gammaproteobacteria,o_Enterobacterales,f_Enterobacteriaceae
ASV_33	0	0	0	0	0	0.045025	0	0	0	5.38357	0.029849	0	0	0	0	0	0	0	0	TACGGAGGATGCGAGCGTTATCCGGATTTATTGGGTTTAAAGGGTGCGTAGGCTGTTTATCAAGTCAGTGGTGAAAAATACGGGCTCAACCTGTATCTTGCCGTTGAAACTGTTAAGCTGGAATACTGTTGTCGTGGGAGGAATGTGTAAAGTAGCGGTGAAATGCATAGATATTACACAGAACACCTATTGCGAAAGCATCTCACGAAACGGGTATTGACGCTGAAGCACGAAAGTGCGGGTATCGAACAGG	d_Bacteria,p_Bacteroidetes,c_Bacteroidia,o_Bacteroidales
ASV_36	0	0	0	0	0.002006	0	5.27464	0	0	0	0	0	0	0	0	0	0	0	0	TACGGAGGGTGCAAGCGTTAATCGGAATTACTGGGCGTAAAGCGCACGCAGGCGGTCAATTAAGTCAGATGTGAAAGCCCCGAGCTTAACTTGGGAATTGCATCTGAAACTGGTTGGCTAGAGTCTTGTAGAGGGGGGTAGAATTCCATGTGTAGCGGTGAAATGCGTAGAGATGTGGAGGAATACCGGTGGCGAAGGCGGCCCCCTGGACAAAGACTGACGCTCAGGTGCGAAAGCGTGGGGAGCAAACAGG	d_Bacteria,p_Proteobacteria,c_Gammaproteobacteria,o_Enterobacterales,f_Morganellaceae,g_Proteus
ASV_32	4.52701	0	0	0	0	0.135074	0	0.002245	0.167121	0.00209	0	0	0	0	0.001014	0	0.242131	0	0	TACGGAGGATCCGAGCGTTATCCGGATTTATTGGGTTTAAAGGGTGCGTAGGCGGCCTTTTAAGTCAGCGGTGAAAGTCTGTGGCTCAACCATAGAATTGCCGTTGAAACTGGGGGGCTTGAGTATGTTTGAGGCAGGCGGAATGCGTGGTGTAGCGGTGAAATGCATAGATATCACGCAGAACCCCGATTGCGAAGGCAGCCTGCCAAGCCATTACTGACGCTGATGCACGAAAGCGTGGGGATCAAACAGG	d_Bacteria,p_Bacteroidetes,c_Bacteroidia,o_Bacteroidales,f_Porphyromonadaceae,g_Parabacteroides
ASV_44	0	0	0	0	0	0.075041	0	0.001122	0	4.52446	0.034995	0	0	0	0	0	0	0	0	TACGTAGGGGGCGAGCGTTGTCCGGAGTTACTGGGCGTAAAGAGCGTGTAGGCGGTTGAATAAGTCAGATGTCAAATACCTCGGCTCAACCGAGGTCTGCGTCTGAAACTGTTCGACTGGAGTTTGGCAGGGGCAGCCGGAATTCCTGGTGTAACGGTGAAATGTGTAGATATCAGGAGGAACACCCGTGGCGAAGGCGGGTTGCTGGGCCAAAACTGACGTTGAGACGCGAGAGCGTGGGTAGCAAACAGG	d_Bacteria
ASV_34	4.29335	0	0.121951	0.001076	0	0.015008	0	0	0	0	0	0	0	0	0	0	0	0	0	TACGTAGGTGGCAAGCGTTGTCCGGATTTACTGGGCGTAAAGGGAGCGTAGGCGGATGTTTAAGTGGGATGTGAAATACTCGGGCTCAACTTGAGTGCTGCATTCCAAACTGGATATCTAGAGTGCAGGAGAGGAAAGGAGAATTCCTAGTGTAGCGGTGAAATGCGTAGAGATTAGGAAGAATACCAGTGGCGAAGGCGCCTTTCTGGACTGTAACTGACGCTGAGGCTCGAAAGCGTGGGGAGCAAACAGG	d_Bacteria,p_Firmicutes,c_Clostridia,o_Clostridiales,f_Clostridiaceae_1,g_Clostridium_sensu_stricto
ASV_39	0	0.790663	0	0	0	0	0.060385	0.001122	0	0	0	0	2.06934	2.04512	0.116665	0	0	0	0	TACGTATGTCGCAAGCGTTATCCGGATTTATTGGGCGTAAAGCGCGTCTAGGTGGTTTGATAAGTCTGATGTGAAAATGCGGGGCTCAACTCCGTATTGCGTTGGAAACTGTCAAACTAGAGTATCGGAGAGGTGGGCGGAACTACAAGTGTAGAGGTGAAATTCGTAGATATTTGTAGGAATGCCGATAGAGAAGTCAGCTCACTGGACGAATACTGACACTGAAGCGCGAAAGCATGGGGAGCAAACAGG	d_Bacteria,p_Fusobacteria,c_Fusobacteriia,o_Fusobacteriales,f_Fusobacteriaceae,g_Fusobacterium
ASV_69	0	0.037651	10.752	0	0.001003	0	0.105938	3.1719	0.260346	0	0.002059	0	0.002033	0.001018	0.001014	0.020139	0.242131	0.094619	0.038394	TACGTAGGTGGCAAGCGTTGTCCGGATTTATTGGGCGTAAAGCGAGCGCAGGCGGTTTCTTAAGTCTGATGTGAAAGCCCCCGGCTCAACCGGGGAGGGTCATTGGAAACTGGGAGACTTGAGTGCAGAAGAGGAGAGTGGAATTCCATGTGTAGCGGTGAAATGCGTAGATATATGGAGGAACACCAGTGGCGAAGGCGGCTCTCTGGTCTGTAACTGACGCTGAGGCTCGAAAGCGTGGGGAGCAAACAGG	d_Bacteria,p_Firmicutes,c_Bacilli,o_Lactobacillales,f_Enterococcaceae,g_Enterococcus
ASV_45	0	0	0	0	0	0	0.001059	0.011224	4.05753	0.14214	0	0	0	0	0	0	0	0	0	TACGTAGGGAGCGAGCGTTATCCGGAATTATTGGGTGTAAAGGGTGCGTAGACGGGATAACAAGTTAGTTGTGAAATCCCTCGGCTTAACTGAGGAACTGCAACTAAAACTATTATTCTTGAGTACAGGAGAGGTAAGTGGAATTCCTAGTGTAGCGGTGAAATGCGTAGATATTAGGAGGAACACCAGTGGCGAAGGCGACTTACTGGACTGAAACTGACGTTGAGGCACGAAAGTGTGGGGAGCAAACAGG	d_Bacteria,p_Firmicutes,c_Clostridia,o_Clostridiales
ASV_48	0	0	0	0	0	0	0.001059	0.008979	4.07913	0.004181	0	0	0	0	0	0	0	0	0	TACGTAGGTGGCGAGCGTTATCCGGAATTATTGGGCGTAAAGGGTGCGCAGGCGGTTTGTTAAGTTTAAGGTGAAAGCGTGGGGCTTAACCCCATATAGCCTTAGAAACTGACAGACTAGAGTACAGGAGAGGGCAATGGAATTCCATGTGTAGCGGTAAAATGCGTAGATATATGGAGGAACACCAGTGGCGAAGGCGGTTGCCTGGCCTGTAACTGACGCTCATGCACGAAAGCGTGGGGAGCAAATAGG	d_Bacteria,p_Firmicutes,c_Erysipelotrichia,o_Erysipelotrichales,f_Erysipelotrichaceae,g_Holdemania
ASV_53	0	0	0	0	0.001003	0	0.001059	0.016836	3.84493	0.099289	0	0	0	0	0	0	0	0	0	TACGTAGGGGGCAAGCGTTATCCGGAATTACTGGGTGTAAAGGGTGAGTAGGCGGCATGGCAAGTAAGATGTGAAAGCCCGAGGCTTAACCTCGGGATTGCATTTTAAACTGCTAAGCTAGAGTACAGGAGAGGAAAGCGGAATTCCTAGTGTAGCGGTGAAATGCGTAGATATTAGGAAGAACACCAGTGGCGAAGGCGGCTTTCTGGACTGGAAACTGACGCTGAGGCACGAAAGCGTGGGGAGCGAACAGG	d_Bacteria,p_Firmicutes,c_Clostridia,o_Clostridiales,f_Lachnospiraceae,g_Anaerotignum
ASV_47	0	0	0	0	0	0	0.001059	0.013469	3.63006	0.265468	0.001029	0	0	0	0	0	0	0	0	AACGTAGGGTGCAAGCGTTGTCCGGAATTACTGGGTGTAAAGGGAGCGCAGGCGGATTGGCAAGTTGGGAGTGAAATCTATGGGCTCAACCCATAAATTGCTTTCAAAACTGTCAGTCTTGAGTGGTGTAGAGGTAGGCGGAATTCCCGGTGTAGCGGTGGAATGCGTAGATATCGGGAGGAACACCAGTGGCGAAGGCGGCCTACTGGGCACTAACTGACGCTGAGGCTCGAAAGCATGGGTAGCAAACAGG	d_Bacteria,p_Firmicutes,c_Clostridia,o_Clostridiales,f_Ruminococcaceae,g_Ruthenibacterium
ASV_49	0	0	0	0	0	0	0	0.008979	3.38563	0	0	0	0	0	0	0	0	0	0	TACGGAGGATTCAAGCGTTATCCGGATTTATTGGGTTTAAAGGGTGCGTAGGCGGTTTGATAAGTTAGAGGTGAAATTTCGGGGCTCAACCCTGAACGTGCCTCTAATACTGTTGAGCTAGAGAGTAGTTGCGGTAGGCGGAATGTATGGTGTAGCGGTGAAATGCTTAGAGATCATACAGAACACCGATTGCGAAGGCAGCTTACCAAACTATATCTGACGTTGAGGCACGAAAGCGTGGGGAGCAAACAGG	d_Bacteria,p_Bacteroidetes,c_Bacteroidia,o_Bacteroidales,f_Rikenellaceae,g_Alistipes
ASV_58	0	0.075301	0	0	0	0	0	2.89579	0.013643	0	0.004117	0	0.139243	0.129283	0.007101	0	0	0	0	TACGGAGGGTGCGAGCGTTAATCGGAATAACTGGGCGTAAAGGGCACGCAGGCGGTTACTTAAGTGAGGTGTGAAAGCCCTGGGCTTAACCTAGGAATTGCATTTCATACTGGGTAACTAGAGTATTTTAGGGAAGAGTAGAATTCCACGTGTAGCGGTGAAATGCGTAGAGATGTGGAGGAATACCGAAGGCGAAGGCAGCTCTTTGGGGAAATACTGACGCTCATGTGCGAAAGCGTGGGGAGCAAACAGG	d_Bacteria,p_Proteobacteria,c_Gammaproteobacteria,o_Pasteurellales,f_Pasteurellaceae,g_Actinobacillus
ASV_55	0	0	0	0	0	0	0	0.008979	3.21964	0.028219	0	0	0	0	0	0	0	0	0	TACGTAGGGAGCAAGCGTTGTCCGGATTTACTGGGTGTAAAGGGTGCGTAGGCGGCTAGGCAAGTCAGACGTGAAAACCATGGGCTCAACCTGTGGACTGCGTTTGAAACTGTTTAGCTTGAGTGAAGTAGAGGTAGGCGGAATTCCCGGTGTAGCGGTGAAATGCGTAGAGATCGGGAGGAACACCAGTGGCGAAGGCGGCCTACTGGGCTTTAACTGACGCTGAGGCACGAAAGCATGGGTAGCAAACAGG	d_Bacteria,p_Firmicutes,c_Clostridia,o_Clostridiales,f_Ruminococcaceae,g_Caproiciproducens
ASV_54	0	0	0	0	0	0.060033	0.002119	0.008979	3.22874	0.003135	0	0	0	0	0	0	0	0	0	TACGTAGGTGGCAAGCGTTGTCCGGAATTACTGGGTGTAAAGGGAGCGCAGGCGGGAAGCCAAGTCAGCTGTGAAAACTATGGGCTCAACCCATAGACTGCAGTTGAAACTGGTTTTCTTGAGTGAAGTAGAGGTTGGCGGAATTCCGAGTGTAGCGGTGAAATGCGTAGATATTCGGAGGAACACCGGTGGCGAAGGCGGCCAACTGGGCTTTAACTGACGCTGAGGCTCGAAAGTGTGGGGAGCAAACAGG	d_Bacteria,p_Firmicutes,c_Clostridia,o_Clostridiales,f_Eubacteriaceae,g_Eubacterium
ASV_57	0	0	0	0	0	0	0	0	0	2.92329	0.018527	0	0	0	0	0	0	0	0	TACGGGGGATACGAGCGTTATCCGGATTTATTGGGTTTAAAGGGTGCGCAGGCGGATCGGCGAGTCATGGGTGAAAAGTTGCGGCTCAACTGCAATCGTGCCTATGATACTGCCGGACTAGGGCGTAAGAGGCGCGGCCGGAATGTGGCATGTAGCGGTGAAATGCATAGATATGCCGCAGAACACCGATCGCGAAGGCAGGCCGCGAGTTTACAGCCGACGCTCATGCACGAAAGCGTGGGGATCGAACAGG	d_Bacteria,p_Bacteroidetes
ASV_78	0	0	0	2.96533	0	0	0.001059	0	0	0	0.016468	0	0	0	0	0	0	0	0	TACGTAGGTGGCAAGCGTTGTCCGGATTTACTGGGCGTAAAGGGAGCGTAGGCGGATTTTTAAGTGAGATGTGAAATACCCGGGCTTAACTTGGGTGCTGCATTTCAAACTGGAAGTCTAGAGTGCAGGAGAGGAGAAGGGAATTCCTAGTGTAGCGGTGAAATGCGTAGAGATTAGGAAGAACACCAGTGGCGAAGGCGACTCTCTGGACTGTAACTGACGCTGAGGCTCGAAAGCGTGGGGAGCAAACAGG	d_Bacteria,p_Firmicutes,c_Clostridia,o_Clostridiales,f_Clostridiaceae_1,g_Clostridium_sensu_stricto
ASV_52	0	0	0.101626	0	0	0	0.005297	0.007857	2.95134	0.006271	0	0	0	0	0	0.001007	0	0.007122	0	TACGGAGGATCCGAGCGTTATCCGGATTTATTGGGTTTAAAGGGAGCGTAGATGGATGTTTAAGTCAGTTGTGAAAGTTTGCGGCTCAACCGTAAAATTGCAGTTGATACTGGATATCTTGAGTGCAGTTGAGGCAGGCGGAATTCGTGGTGTAGCGGTGAAATGCTTAGATATCACGAAGAACTCCGATTGCGAAGGCAGCCTGCTAAGCTGCAACTGACATTGAGGCTCGAAAGTGTGGGTATCAAACAGG	d_Bacteria,p_Bacteroidetes,c_Bacteroidia,o_Bacteroidales,f_Bacteroidaceae
ASV_71	0.002014	0	0	0.031214	0.005015	0	2.70883	0	0	0	0	0	0	0	0	0	0	0	0	TACGTAGGTGGCGAGCGTTGTCCGGATTTATTGGGCGTAAAGCATGCGTAGGCGGATACTTAAGTGGGATGTGAAATCCCGGGGCTCAACCCCGGTGCTGCATTCCAAACTGGGTATCTAGAGTACAGGAGAGGAAAGCGGAATTCCTAGTGTAGCGGTGAAATGCGTAGAGATTAGGAAGAACACCAGTGGCGAAGGCGGCTTTCTGGACTGTAACTGACGCTGAGGCATGAAAGCGTGGGTAGCAAACAGG	d_Bacteria,p_Firmicutes,c_Clostridia,o_Clostridiales,f_Clostridiaceae_1,g_Hathewaya
ASV_50	2.45032	0	0	0	0	0.210116	0	0.001122	0	0	0.001029	0	0	0	0	0	0.242131	0	0	TACGGAGGGTGCAAGCGTTAATCGGAATTACTGGGCGTAAAGCGCACGCAGGCGGTTGATTGAGTCAGATGTGAAATCCCCGGGCTTAACCCGGGAATTGCATCTGATACTGGTCAGCTAGAGTCTTGTAGAGGGGGGTAGAATTCCATGTGTAGCGGTGAAATGCGTAGAGATGTGGAGGAATACCGGTGGCGAAGGCGGCCCCCTGGACAAAGACTGACGCTCAGGTGCGAAAGCGTGGGGAGCAAACAGG	d_Bacteria,p_Proteobacteria,c_Gammaproteobacteria,o_Enterobacterales,f_Morganellaceae,g_Morganella
ASV_153	0	0.338855	0.04065	0	0	0	0.003178	2.586	0	0.001045	0.001029	0	0	0	0	0	0	0	0	TACGTAGGTGGCAAGCGTTGTCCGGATTTATTGGGCGTAAAGCGCGCGCAGGTGGTTTCTTAAGTCTGATGTGAAAGCCCACGGCTCAACCGTGGAGGGTCATTGGAAACTGGGGAACTTGAGTGCAGAAGAGGATAGTGGAATTCCAAGTGTAGCGGTGAAATGCGTAGAGATTTGGAGGAACACCAGTGGCGAAGGCGACTCTCTGGTCTGTAACTGACGCTGAGGCTCGAAAGCGTGGGGAGCAAACAGG	d_Bacteria,p_Firmicutes,c_Bacilli,o_Bacillales,f_Planococcaceae,g_Kurthia
ASV_59	0	0.037651	0.162602	0	0	0.09005	0	0	0	0	0.001029	0	0	0	0.001014	0.003021	0	1.49254	0.83154	TACGTAGGTGGCAAGCGTTGTCCGGAATTATTGGGCGTAAAGCGCGCGCAGGCGGATTGGTCAGTCTGTCTTAAAAGTTCGGGGCTTAACCCCGTGATGGGATGGAAACTGCCAATCTAGAGTATCGGAGAGGAAAGTGGAATTCCTAGTGTAGCGGTGAAATGCGTAGATATTAGGAAGAACACCAGTGGCGAAGGCGACTTTCTGGACGAAAACTGACGCTGAGGCGCGAAAGCCAGGGGAGCGAACGGG	d_Bacteria,p_Firmicutes,c_Negativicutes,o_Veillonellales,f_Veillonellaceae,g_Veillonella
ASV_56	0	0	0	0	0	0	0.002119	0.012346	2.55684	0	0	0	0	0	0	0	0	0	0	TACGTAGGGGGCAAGCGTTATCCGGAATTATTGGGCGTAAAGAGTGCGTAGGTGGCAGACTAAGCCAGAGGTTTAAGGCAATGGCTCAACCATTGTAAGCCTTTGGAACTGGCTTGCTTGAGTGCAGGAGAGGAAAGCGGAATTCCTAGTGTAGCGGTGAAATGCGTAGAGATTAGGAGGAACACCGGTGGCGAAGGCGGCTTTCTGGACTGTAACTGACACTGAGGCACGAAAGCGTGGGGAGCAAACAGG	d_Bacteria,p_Firmicutes,c_Clostridia,o_Clostridiales,f_Clostridiales_Incertae_Sedis_XIII
ASV_60	0	0	0	0	0	0.015008	0	0.005612	2.54661	0.00209	0	0	0	0	0	0	0	0	0	TACGTAGGGGGCAAGCGTTATCCGGAATTACTGGGTGTAAAGGGAGCGTAGGCGGCATGGCAAGCCAGATGTGAAAGCCTTGGGCTTAACCTGAGGATTGCATTTGGAACTGTCAGGCTAGAGTGCAGGAGAGGAAAGCGGAATTCCTAGTGTAGCGGTGAAATGCGTAGATATTAGGAAGAACACCGGTGGCGAAGGCGGCTTTCTGGACTGAAACTGACGCTGAGGCTCGAAAGCGTGGGGAGCAAACAGG	d_Bacteria,p_Firmicutes,c_Clostridia,o_Clostridiales,f_Lachnospiraceae,g_Anaerotignum
ASV_51	2.22976	0	0	0	0	0.075041	0	0	0	0	0	0	0	0	0	0	0	0	0	TACGGAGGGTGCAAGCGTTAATCGGAATTACTGGGCGTAAAGCGCACGCAGGCGGTTGATTAAGTTAGATGTGAAATCCCCGGGCTTAACCTGGGAATGGCATCTAAGACTGGTCAGCTAGAGTCTTGTAGAGGGGGGTAGAATTCCATGTGTAGCGGTGAAATGCGTAGAGATGTGGAGGAATACCGGTGGCGAAGGCGGCCCCCTGGACAAAGACTGACGCTCAGGTGCGAAAGCGTGGGGAGCAAACAGG	d_Bacteria,p_Proteobacteria,c_Gammaproteobacteria,o_Enterobacterales,f_Morganellaceae,g_Providencia
ASV_61	0	0	0	0	0	0.060033	0	0	0	2.26275	0.011322	0	0	0	0	0	0	0	0	CACGGGGGATACAAGCGTTATCCGGATTTATTGGGTTTAAAGGGTGCGCAGGCGGATCGATAAGTCAGGGGTGAAAAGTTGCGGCCTAACTGCAATCGTGCCTTTGATACTGTCGGACTAGAGCGTAAGCGACGTGGCCGGAATGTGACATGTAGCGGTGAAATGCATAGATATGTCACAGAACACCGATCGCGAAGGCAGGTCACGAGTTTACTGCTGACGCTCATGCACGAAAGCGTGGGGATCAAACAGG	d_Bacteria,p_Bacteroidetes
ASV_67	0	4.81928	6.50406	0.001076	0.033098	22.7825	0.037078	0.002245	0.006821	0.001045	0.02882	0.001023	0.003049	0.001018	0	0.007049	0	0.003052	0.008083	TACGTAGGTGGCGAGCGTTGTCCGGATTTACTGGGCGTAAAGGGAGCGTAGGCGGATTTTTAAGTGAGATGTGAAATACTCGGGCTTAACCTGAGTGCTGCATTTCAAACTGGAAGTCTAGAGTGCAGGAGAGGAGAAGGGAATTCCTAGTGTAGCGGTGAAATGCGTAGAGATTAGGAAGAACACCAGTGGCGAAGGCGCTTCTCTGGACTGTAACTGACGCTGAGGCTCGAAAGCGTGGGGAGCAAACAGG	d_Bacteria,p_Firmicutes,c_Clostridia,o_Clostridiales,f_Clostridiaceae_1,g_Clostridium_sensu_stricto
ASV_72	0	0	0	2.20543	0	0	0	0	0	0	0	0	0	0	0	0	0	0	0	TACGTAGGTGGCAAGCGTTGTCCGGATTTACTGGGCGTAAAGGGAGCGTAGGCGGATTTTTAAGTGAGATGTGAAATACCCGGGCTTAACTTGGGTGCTGCATTTCAAACTGGAAGTCTAGAGTGCAGGAGAGGAGAAGGGAATTCCTAGTGTAGCGGTGAAATGCGTAGAGATTAGGAAGAACACTAGTGGCGAAGGCGCTTCTCTGGACTGTAACTGACGCTGAGGCTCGAAAGCGTGGGGAGCAAACAGG	d_Bacteria,p_Firmicutes,c_Clostridia,o_Clostridiales,f_Clostridiaceae_1,g_Clostridium_sensu_stricto
ASV_85	0	0	0	2.17745	0	0	0	0	0	0	0.003088	0.001023	0	0	0	0	0	0	0	TACGTAGGTGGCAAGCGTTGTCCGGATTTACTGGGCGTAAAGGGAGCGTAGGCGGACTTTTAAGTGAGATGTGAAATACCCGAGCTCAACTTGGGGGCTGCATTTCAAACTGGAAGTCTAGAGTGCAGGAGAGGAGAGTGGAATTCCTAGTGTAGCGGTGAAATGCGTAGAGATTAGGAAGAACACCAGTGGCGAAGGCGACTCTCTGGACTGTAACTGACGCTGAGGCTCGAAAGCGTGGGGAGCAAACAGG	d_Bacteria,p_Firmicutes,c_Clostridia,o_Clostridiales,f_Clostridiaceae_1,g_Clostridium_sensu_stricto
ASV_64	0	0.037651	0	0	0	0.030017	0.001059	0.00449	2.28399	0	0	0	0	0	0	0	0	0	0	TACGTAGGTGGCGAGCGTTATCCGGATTTACTGGGTGTAAAGGGCGCGTAGGCGGGAATGCAAGTCAGATGTGAAATCTATGGGCTTAACCCATAAACTGCATTTGAAACTGCATTTCTTGAGTGTCGGAGAGGTAGACGGAATTCCTAGTGTAGCGGTGAAATGCGTAGATATTAGGAGGAACACCAGTGGCGAAGGCGGTCTACTGGACGATAACTGACGCTGAGGCGCGAAAGCGTGGGGAGCAAACAGG	d_Bacteria,p_Firmicutes,c_Clostridia,o_Clostridiales,f_Ruminococcaceae
ASV_65	0	0.112952	39.6341	0.004305	0	0.015008	0.039197	0.001122	0	0	0	0	0	0	0	0.001007	0.968523	0	0	TACAGAGGGTGCAAGCGTTAATCGGAATTACTGGGCGTAAAGCGCGCGTAGGTGGTTCGTTAAGTTGGATGTGAAAGCCCCGGGCTCAACCTGGGAACTGCATCCAAAACTGGCGAGCTAGAGTACGGTAGAGGGTGGTGGAATTTCCTGTGTAGCGGTGAAATGCGTAGATATAGGAAGGAACACCAGTGGCGAAGGCGACCACCTGGACTGATACTGACACTGAGGTGCGAAAGCGTGGGGAGCAAACAGG	d_Bacteria,p_Proteobacteria,c_Gammaproteobacteria,o_Pseudomonadales,f_Pseudomonadaceae,g_Pseudomonas
ASV_98	0	0	0	2.14085	0	0	0.002119	0	0	0	0	0	0	0	0	0	0	0	0	TACGTAGGTGGCGAGCGTTATCCGGATTTACTGGGCGTAAAGGGAGCGTAGGCGGATGATTAAGTGGGATGTGAAATACCCGGGCTCAACTTGGGTGCTGCATTCCAAACTGGTTATCTAGAGTGCAGGAGAGGAGAGTGGAATTCCTAGTGTAGCGGTGAAATGCGTAGAGATTAGGAAGAACACCAGTGGCGAAGGCGCTTCTCTGGACTGTAACTGACGCTGAGGCTCGAAAGCGTGGGGAGCAAACAGG	d_Bacteria,p_Firmicutes,c_Clostridia,o_Clostridiales,f_Clostridiaceae_1,g_Clostridium_sensu_stricto
ASV_88	0	0	0	0	0.005015	0	0	2.13368	0	0	0	0	0	0	0	0.004028	0	0.001017	0.00101	TACGTAGGTGGCGAGCGTTGTCCGGATTTACTGGGCGTAAAGGGAGCGTAGGCGGATTCTTAAGTGGGATGTGAAATACCCGGGCTCAACCTGGGTGCTGCATTCCAAACTGGGAATCTAGAGTACAGGAGGGGAGAGTGGAATTCCTAGTGTAGCGGTGAAATGCGTAGAGATTAGGAAGAACACCAGTGGCGAAGGCGACTCTCTGGACTGTAACTGACGCTGAGGCTCGAAAGCGTGGGGAGCAAACAGG	d_Bacteria,p_Firmicutes,c_Clostridia,o_Clostridiales,f_Clostridiaceae_1,g_Clostridium_sensu_stricto
ASV_68	0	0	0	0	0.001003	0	0	0.008979	2.12256	0	0	0	0	0	0	0	0	0	0	TACGTAGGTGGCGAGCGTTGTCCGGATTTACTGGGTGTAAAGGGAGCGTAGGCGGGAGAGCAAGTCAGCGGTGAAATGTATGGGCTTAACCCATAAACTGCCGTTGAAACTGTTTTTCTTGAGTGAAGCAGAGGCAGGCGGAATTCCGAGTGTAGCGGTGAAATGCGTAGATATTCGGAGGAACACCAGTGGCGAAGGCGGCTTGCTGGGCTTTTACTGACGCTGAGGCTCGAAAGTGTGGGGAGCAAACAGG	d_Bacteria,p_Firmicutes,c_Clostridia,o_Clostridiales,f_Eubacteriaceae,g_Eubacterium
ASV_63	0	0	0	0	0	0.030017	0	0	0	1.94084	0.007205	0	0	0	0	0	0	0	0	TACAGAGGTCCCAAGCGTTGTTCGGAATCACTGGGCGTAAAGGGTGCGTAGGCGGTATTGTAAGACTTATGTGAAAGCTCTGTGCTTAACGCAGAGACTGCATGAGAGACTGCAGTGCTGGAGGATTGGAAGGGAGACTGGAATTCCTGGAGTAGCAGTGAAATGCGTAGATATCAGGAAGAACACCAGTGGCGAAGGCGAGTCTCTGGACAACACCTGACGCTGAGGCACGAAAGCCAGGGGATCAAACGGG	d_Bacteria,p_Verrucomicrobia,c_Subdivision3
ASV_73	0.002014	0	0	1.97294	0	0	0	0	0	0	0	0	0	0	0	0	0	0	0	TACGTAGGTGGCAAGCGTTGTCCGGATTTACTGGGCGTAAAGGGAGCGTAGGTGGATTTTTAAGTGAGATGTGAAATACCCGGGCTTAACTTGGGTGCTGCATTTCAAACTGGAAGTCTAGAGTGCAGGAGAGGAGAAGGGAATTCCTAGTGTAGCGGTGAAATGCGTAGAGATTAGGAAGAACACCAGTGGCGAAGGCGCTTCTCTGGACTGTAACTGACGCTGAGGCTCGAAAGCGTGGGGAGCAAACAGG	d_Bacteria,p_Firmicutes,c_Clostridia,o_Clostridiales,f_Clostridiaceae_1,g_Clostridium_sensu_stricto
ASV_70	0.001007	0	0	0.004305	1.79231	0	0.031781	0	0	0	0	0	0	0	0	0.001007	0	0.003052	0.00101	TACGTAGGTGGCAAGCGTTATCCGGATTTACTGGGCGTAAAGGGAGCGTAGGCGGACAGTTAAGTGGGATGTGAAATACCCGGGCTCAACCTGGGTGCTGCATTCCAAACTGGTTGTCTAGAGTGCAGGAGAGGAGAGTGGAATTCCTAGTGTAGCGGTGAAATGCGTAGAGATTAGGAAGAACACCAGTGGCGAAGGCGACTCTCTGGACTGTAACTGACGCTGAGGCTCGAAAGCGTGGGGAGCAAACAGG	d_Bacteria,p_Firmicutes,c_Clostridia,o_Clostridiales,f_Clostridiaceae_1,g_Clostridium_sensu_stricto
ASV_62	0	0	0	0	0	0	0.001059	0.006734	2.02365	0	0	0	0	0	0	0	0	0	0	TACGTAGGGGACAAGCGTTGTCCGGAATGACTGGGCGTAAAGGGCGCGTAGGCGGTCTGATAAGTCAGATGTGAAAGGTACCGGCTCAACCGGTGACGTGCATTTGAAACTGTCAGACTTGAGTATTGGAGAGGCAAGTGGAATTCCTAGTGTAGCGGTGAAATGCGTAGATATTAGGAGGAACACCAGTGGCGAAGGCGGCTTGCTGGACAAATACTGACGCTGAGGTGCGAAAGCGTGGGGAGCGAACAGG	d_Bacteria,p_Firmicutes,c_Clostridia,o_Clostridiales,f_Eubacteriaceae,g_Eubacterium
ASV_547	0	0	0	0	0	0	0	1.93052	0	0	0	0	0	0	0	0	0	0	0	TACGTAGGTGGCAAGCGTTGTCCGGATTTATTGGGCGTAAAGCGAGCGCAGGCGGGTTCTTAAGTCTGATGTGAAAGCCCCCGGCTTAACCGGGGAGGGTCATTGGAAACTGGGGAACTTGAGTGCAGAAGAGGAGAGTGGAATTCCAAGTGTAGCGGTGAAATGCGTAGAGATTTGGAGGAACACCAGTGGCGAAGGCGACTGTCTGGTCTGTAACTGACACTGAGGCGCGAAAGCGTGGGGAGCAAACAGG	d_Bacteria,p_Firmicutes,c_Bacilli,o_Bacillales,f_Planococcaceae
ASV_76	0	0.338855	0	0.131314	0	0	0	0	0	0	0	0.001023	0.199209	0.834742	0.489992	0	0	0	0	TACGTAGGGGGCTAGCGTTATCCGGATTTACTGGGCGTAAAGGGTGCGTAGGCGGTCTTTCAAGTCAGGAGTGAAAGGCTACGGCTCAACCGTAGTAAGCTCTTGAAACTGGGAGACTTGAGTGCAGGAGAGGAGAGTGGAATTCCTAGTGTAGCGGTGAAATGCGTAGATATTAGGAGGAACACCAGTTGCGAAGGCGGCTCTCTGGACTGTAACTGACGCTGAGGCACGAAAGCGTGGGGAGCAAACAGG	d_Bacteria,p_Firmicutes,c_Clostridia,o_Clostridiales,f_Peptostreptococcaceae,g_Clostridioides
ASV_66	0	0	0	0	0	0	0	0.007857	1.84516	0	0	0	0	0	0	0	0	0	0	TACGTAGGGGGCAAGCGTTATCCGGAATTATTGGGCGTAAAGAGTGCGTAGGTGGCAGACTAAGCCAGAGGTTTAAGGCAATGGCTCAACCATTGTAAGCCTTTGGAACTGGATTGCTTGAGTGCAGGAGAGGAAAGCGGAATTCCTAGTGTAGCGGTGAAATGCGTAGAGATTAGGAGGAACACCGGTGGCGAAGGCGGCTTTCTGGACTGTAACTGACACTGAGGCACGAAAGCGTGGGGAGCAAACAGG	d_Bacteria,p_Firmicutes,c_Clostridia,o_Clostridiales,f_Clostridiales_Incertae_Sedis_XIII
ASV_121	0	0	0.060976	1.72861	0.001003	0.135074	0.002119	0	0	0	0.002059	0	0	0	0	0	0	0	0.00101	TACGTAGGGGGCTAGCGTTATCCGGATTTACTGGGCGTAAAGGGTGCGTAGGTGGTTTCTTAAGTCAGGAGTGAAAGGCTACGGCTCAACCGTAGTAAGCTCTTGAAACTGGGAAACTTGAGTGCAGGAGAGGAAAGTGGAATTCCTAGTGTAGCGGTGAAATGCGTAGATATTAGGAGGAACACCAGTAGCGAAGGCGGCTCTCTGGACTGTAACTGACGCTGAGGCACGAAAGCGTGGGGAGCAAACAGG	d_Bacteria,p_Firmicutes,c_Clostridia,o_Clostridiales,f_Peptostreptococcaceae,g_Terrisporobacter
ASV_93	0.289044	0.188253	0.223577	1.36158	0.002006	0.405223	0	0	0	0	0	0	0	0	0	0	0	0	0	TACGTAGGGGGCTAGCGTTATCCGGATTTACTGGGCGTAAAGGGTGCGTAGGTGGTTTCTTAAGTCAGGAGTGAAAGGCTACGGCTCAACCGTAGTAAGCTCTTGAAACTGGGAGACTTGAGTGCAGGAGAGGAAAGTGGAATTCCTAGTGTAGCGGTGAAATGCGTAGATATTAGGAGGAACACCAGTAGCGAAGGCGGCTTTCTGGACTGTAACTGACACTGAGGCACGAAAGCGTGGGGAGCGAACAGG	d_Bacteria,p_Firmicutes,c_Clostridia,o_Clostridiales,f_Peptostreptococcaceae,g_Terrisporobacter
ASV_38	0	0	0	0	1.55962	0	0.001059	0	0	0	0.002059	0	0	0.001018	0	0.014097	0	0.003052	0.005052	TACGTAGGTGGCGAGCGTTGTCCGGATTTACTGGGCGTAAAGGGAGCGTAGGCGGATTTTTAAGTGGGATGTGAAATACCCGGGCTCAACCTGGGTGCTGCATTCCAAACTGAGAATCTAGAGTGCAGGAGGGGAGAGTGGAATTCCTAGTGTAGCGGTGAAATGCGTAGAGATTAGGAAGAACACCAGTGGCGAAGGCGACTCTCTGGACTGTAACTGACGCTGAGGCTCGAAAGCGTGGGGAGCAAACAGG	d_Bacteria,p_Firmicutes,c_Clostridia,o_Clostridiales,f_Clostridiaceae_1,g_Clostridium_sensu_stricto
ASV_80	0	0	0	0	0	0.015008	0	0.005612	1.61551	0.005226	0	0	0	0	0	0	0	0	0	TACGTAGGTGGCAAGCGTTGTCCGGATTTACTGGGTGTAAAGGGCGTGTAGGCGGAGCTGCAAGTCAGATGTGAAATCCCTGGGCTCAACCCAGGAACTGCATTTGAAACTGTAGCCCTTGAGTATCGGAGAGGCAGGCGGAATTCCTAGTGTAGCGGTGAAATGCGTAGATATTAGGAGGAACACCAGTGGCGAAGGCGGCCTGCTGGACGACAACTGACGCTGAGGCGCGAAAGCGTGGGGAGCAAACAGG	d_Bacteria,p_Firmicutes,c_Clostridia,o_Clostridiales,f_Ruminococcaceae
ASV_74	1.07963	0.150602	0.325203	0.006458	0.012036	0.435239	0.001059	0	0	0	0.001029	0	0.14026	0.135391	0.011159	0.001007	0	0	0.00101	TACGTAGGTGGCAAGCGTTGTCCGGATTTACTGGGCGTAAAGGGAGCGTAGGTGGATATTTAAGTGGGATGTGAAATACCCGGGCTTAACCTGGGTGCTGCATTCCAAACTGGATATCTAGAGTGCAGGAGAGGAAAGGAGAATTCCTAGTGTAGCGGTGAAATGCGTAGAGATTAGGAAGAATACCAGTGGCGAAGGCGCCTTTCTGGACTGTAACTGACACTGAGGCTCGAAAGCGTGGGGAGCAAACAGG	d_Bacteria,p_Firmicutes,c_Clostridia,o_Clostridiales,f_Clostridiaceae_1,g_Clostridium_sensu_stricto
ASV_79	0	0	0	0.004305	0	0	0.001059	0	0	0	0	0	0	0	0.001014	0.030208	0	0.928893	0.469825	TACGTAGGTGGCAAGCGTTATCCGGATTTACTGGGCGTAAAGGGAGCGTAGGCGGATGATTAAGTGGGATGTGAAATACCCGGGCTCAACCTGGGTGCTGCATTTCAAACTGGTTGTCTAGAGTGCAGGAGAGGAGAGTGGAATTCCTAGTGTAGCGGTGAAATGCGTAGAGATTAGGAAGAACACCAGTGGCGAAGGCGACTCTCTGGACTGTAACTGACGCTGAGGCTCGAAAGCGTGGGGAGCAAACAGG	d_Bacteria,p_Firmicutes,c_Clostridia,o_Clostridiales,f_Clostridiaceae_1,g_Clostridium_sensu_stricto
ASV_75	0	0.376506	6.26016	0.066733	0.024071	0.015008	0.883521	0.015714	0	0.003135	0.004117	0.006137	0.023377	0.011198	0.006087	0.007049	0.242131	0.064097	0.021218	TACAGAGGGTGCAAGCGTTAATCGGAATTACTGGGCGTAAAGCGCGCGTAGGTGGTTAGTTAAGTTGGATGTGAAATCCCCGGGCTCAACCTGGGAACTGCATTCAAAACTGACTGACTAGAGTATGGTAGAGGGTGGTGGAATTTCCTGTGTAGCGGTGAAATGCGTAGATATAGGAAGGAACACCAGTGGCGAAGGCGACCACCTGGACTGATACTGACACTGAGGTGCGAAAGCGTGGGGAGCAAACAGG	d_Bacteria,p_Proteobacteria,c_Gammaproteobacteria,o_Pseudomonadales,f_Pseudomonadaceae,g_Pseudomonas
ASV_154	0	0	0.04065	0	0.001003	0	0.008475	1.53432	0	0	0	0	0	0	0	0	0	0.001017	0.002021	TACGTAGGTGGCAAGCGTTGTCCGGATTTATTGGGCGTAAAGCGAGCGCAGGCGGTTTCTTAAGTCTGATGTGAAAGCCCCCGGCTCAACCGGGGAGGGTCATTGGAAACTGGGAGACTTGAGTGCAGAAGAGGAGAGTGGAATTCCATGTGTAGCGGTGAAATGCGTAGATATATGGAGGAACACCAGTGGCGAAGGCGACTCTCTGGTCTGTAACTGACGCTGAGGCTCGAAAGCGTGGGGAGCAAACAGG	d_Bacteria,p_Firmicutes,c_Bacilli,o_Lactobacillales,f_Enterococcaceae,g_Enterococcus
ASV_86	0.001007	0	0	0	0	0	0	1.54666	0	0	0	0	0	0	0	0	0	0	0	TACGTAGGGTGCTAGCGTTATCCGGATTTACTGGGCGTAAAGGGTGCGTAGGTGGTCTTTCAAGTCGGTGGTTAAAGGCTACGGCTCAACCGTATTAAGCCGCCGAAACTGGAAGACTTGAGTGCAGGAGAGGAAAGTGGAATTCTCAGTGTAGCGGTGAAATGCGTAGATATTGGGAAGAACACCAGTAGCGAAGGCGGCTTTCTGGACTGCAACTGACACTGAGGCACGAAAGCGTGGGTAGCAAACAGG	d_Bacteria,p_Firmicutes,c_Clostridia,o_Clostridiales,f_Peptostreptococcaceae,g_Peptostreptococcus
ASV_84	0	0	0	0	0	0	0.001059	0.00449	1.53592	0.00209	0	0	0	0	0	0	0	0	0	AACGTAGGTGGCAAGCGTTGTCCGGAATTACTGGGTGTAAAGGGAGCGCAGGCGGGCTGATAAGTTGGAAGTGAAATCTATGGGCTCAACCCATAAATTGCTTTCAAAACTATTAGTCTTGAGTGGTGTAGAGGTAGGCGGAATTCCCGGTGTAGCGGTGGAATGCGTAGATATCGGGAGGAACACCAGTGGCGAAGGCGGCCTACTGGGCACTAACTGACGCTGAGGCTCGAAAGCATGGGTAGCAAACAGG	d_Bacteria,p_Firmicutes,c_Clostridia,o_Clostridiales,f_Ruminococcaceae
ASV_90	0.071506	0	0	0	0.151448	0	1.17061	0	0.012506	0.001045	0	0	0	0	0	0	0	0	0	TACGGAGGGTGCGAGCGTTAATCGGAATTACTGGGCGTAAAGCGCATGCAGGCGGCCTGTTAAGTCAGATGTGAAAGCCCGGGGCTTAACCTCGGAATTGCATTTGAAACTGGCAGGCTAGAGTCTTGTAGAGGGGGGTAGAATTTCAGGTGTAGCGGTGAAATGCGTAGAGATCTGAAGGAATACCAGTGGCGAAGGCGGCCCCCTGGACAAAGACTGACGCTCAGATGCGAAAGCGTGGGGAGCAAACAGG	d_Bacteria,p_Proteobacteria,c_Gammaproteobacteria,o_Vibrionales,f_Vibrionaceae,g_Photobacterium
ASV_77	0	0	0	0	0.001003	0	0	0.002245	1.51887	0	0	0	0	0	0	0	0	0	0	TACGTAGGGGGCAAGCGTTATCCGGAATTATTGGGCGTAAAGAGTGCGTAGGTGGCAGACTAAGCCCGAGGTTTAAGGCAATGGCTCAACCATTGTAAGCCTTGGGAACTGGATTGCTTGAGTGCAGGAGAGGAAAGCGGAATTCCTAGTGTAGCGGTGAAATGCGTAGATATTAGGAGGAACACCGGTGGCGAAGGCGGCTTTCTGGACTGTAACTGACACTGAGGCACGAAAGCGTGGGGAGCAAACAGG	d_Bacteria,p_Firmicutes,c_Clostridia,o_Clostridiales,f_Clostridiales_Incertae_Sedis_XIII
ASV_82	0	0	0	0	0	0	0	0.005612	1.43702	0	0	0	0	0	0	0	0	0	0	TACGTAGGGAGCAAGCGTTATCCGGATTTACTGGGTGTAAAGGGCGTGTAGGCGGGCTTGTAAGTTGGAAGTGAAATCCGGGGGCTCAACCCCCGAACTGCTTTCAAAACTGCGAGTCTTGAGTGATGGAGAGGCAGGCGGAATTCCCAGTGTAGCGGTGAAATGCGTAGATATTGGGAGGAACACCAGTGGCGAAGGCGGCCTGCTGGACATTAACTGACGCTGAGGCGCGAAAGCGTGGGGAGCAAACAGG	d_Bacteria,p_Firmicutes,c_Clostridia,o_Clostridiales,f_Ruminococcaceae,g_Butyricicoccus
ASV_96	0	0	0	0	0	0.015008	0	0	0	1.30435	0.013381	0	0	0	0	0	0	0	0	CACGTAGGTGGCGAGCGTTATTCGGATTCACTGGGCGTAAAGGGTCCGCAGGGGGCGTGCCACGCCCGCCGTGAAATCCAGGGGCTCAACCCCTGGCCTGCGACGGGTACGGGCGCGCTGGAGTACGGGATGGGCAGATGGAATTCCAGGAGTAGCGGTGGAATGCGTAGATATCTGGAAGAACACCGATGGCGAAAGCGATCTGCTGGCCCGTGACTGACCCTCATGGACGAAAGTGTGGGTAGCAAACAGG	d_Bacteria,p_Lentisphaerae,c_Oligosphaeria,o_Oligosphaerales,f_Oligosphaeraceae,g_Oligosphaera
ASV_83	0.215524	0	0	0	0	0.09005	1.00853	0.002245	0	0.044941	0.009263	0	0	0	0	0	0	0	0	TACGTAGGGGGCTAGCGTTATCCGGAATTACTGGGCGTAAAGGGTGCGTAGGTGGTTTCTTAAGTCAGAGGTGAAAGGCTACGGCTCAACCGTAGTAAGCCTTTGAAACTGAGAAACTTGAGTGCAGGAGAGGAGAGTAGAATTCCTAGTGTAGCGGTGAAATGCGTAGATATTAGGAGGAATACCAGTTGCGAAGGCGGCTCTCTGGACTGTAACTGACACTGAGGCACGAAAGCGTGGGGAGCAAACAGG	d_Bacteria,p_Firmicutes,c_Clostridia,o_Clostridiales,f_Peptostreptococcaceae,g_Romboutsia
ASV_504	0	0	0	0	0	0	0	1.28627	0	0	0	0	0	0	0	0	0	0	0	TACGTAGGTGGCAAGCGTTGTCCGGATTTATTGGGCGTAAAGCGAGCGCAGGCGGTTTCTTAAGTCTGATGTGAAAGCCCCCGGCTTAACCGGGGAGGGTCATTGGAAACTGGGGAACTTGAGTGCAGAAGAGGAGAGTGGAATTCCATGTGTAGCGGTGAAATGCGTAGATATATGGAGGAACACCAGTGGCGAAGGCGACTGTCTGGTCTGTAACTGACACTGAGGCACGAAAGCGTGGGTAGCAAACAGG	d_Bacteria,p_Firmicutes,c_Bacilli,o_Lactobacillales,f_Enterococcaceae
ASV_92	0	0	0	0	0.001003	0	0	0	0	1.16639	0.007205	0	0	0	0	0	0	0	0	TACGGAGGATCCGAGCGTTATCCGGATTTATTGGGTTTAAAGGGTGCGCAGGCGGGGGGTTAAGTCGGCGGTGAAATTTTGCAGCTCAACTGTAAAAGTGCCTTCGATACTGGCTTTCTTGAGTGTGGATGAAGCAGGCGGAATTTGTGGTGTAGCGGTGAAATGCATAGATATCACGAGGAACTCCGATTGCGCAGGCAGCTTGCTAAGCCACAACTGACGCTCATGCACGAAGGCGTGGGGATCAAACAGG	d_Bacteria,p_Bacteroidetes,c_Bacteroidia,o_Bacteroidales,f_Dysgonomonadaceae,g_Petrimonas
ASV_87	0	0	0	0	0	0.030017	0	0.001122	0	1.1528	0.010293	0	0	0	0	0	0	0	0	TACGGAGGATGCGAGCGTTATCCGGATTTATTGGGTTTAAAGGGTGCGTAGGCGGTAGTATAAGTCAGTGGTGAAATTTTGCTGCTTAACGGTAAGAGTGCCATTGAAACTGTACAGCTAGAATAGGGTTGCTGTGGGCGGAATGTGTAGTGTAGCGGTGAAATGCATAGAGATTACACAGAATATCGATTGCGGAAGCAGCTCACAAAGCCAATATTGACGCTGAGGCACGAAAGTGTGGGGATCGAACAGG	d_Bacteria,p_Bacteroidetes
ASV_91	0	0	0	0	0	0	0	0.002245	1.24943	0.012542	0	0	0	0	0	0	0	0	0	TACGTAGGGGGCAAGCGTTATCCGGATTTACTGGGTGTAAAGGGAGCGTAGACGGGATGGCAAGTCTGATGTGAAAGCCCGGGGCCCAACCCCGGGACTGCATTGGAAACTGCTGTCCTGGAGTGCCGGAGGGGTAAGCGGAATTCCTGGTGTAGCGGTGAAATGCGTAGATATCAGGAGGAACACCGGTGGCGAAGGCGGCTTACTGGACGGCGACTGACGTTGAGGCTCGAAAGCGTGGGGAGCAAACAGG	d_Bacteria,p_Firmicutes,c_Clostridia,o_Clostridiales,f_Lachnospiraceae
ASV_89	0	0	0	0	0	0	0	0.00449	1.25625	0	0	0	0	0	0	0.001007	0	0	0	TACGTATGGGGCAAGCGTTATCCGGAATTATTGGGCGTAAAGAGTACGTAGGTGGTAATTTAAGCTTAGGGTTTAAGGCAATGGCTCAACCATTGTATGCCTTAAGAACTGGATTACTTGAGTACAGGAGAGGAAAGCGGAATTCCTAGTGTAGCGGTGAAATGCGTAGATATTAGGAGGAACACCAGTGGCGAAGGCGGCTTTCTGGACTGTTACTGACACTGAGGTACGAAAGCGTGGGGAGCAAACAGG	d_Bacteria,p_Firmicutes,c_Clostridia,o_Clostridiales
ASV_159	0	0	0	0.002153	0.001003	0	0	1.23913	0	0	0	0	0	0	0	0	0	0	0	TACGTAGGTGGCAAGCGTTGTCCGGATTTATTGGGCGTAAAGCGCGCGCAGGTGGTTTCTTAAGTCTGATGTGAAAGCCCACGGCTCAACCGTGGAGGGTCATTGGAAACTGGGGAACTTGAGTGCAGAAGAGGAGAGTGGAATTCCATGTGTAGCGGTGAAATGCGTAGATATATGGAGGAACACCAGTGGCGAAGGCGACTCTCTGGTCTGTAACTGACGCTGAGGCTCGAAAGCGTGGGGAGCAAACAGG	d_Bacteria,p_Firmicutes,c_Bacilli,o_Lactobacillales
ASV_120	0	1.46837	3.98374	0	0.021062	11.0461	0.049791	0.003367	0.006821	0	0.025732	0.002046	0	0.002036	0.001014	0.008056	0.242131	0.002035	0.010104	TACGTAGGTGGCAAGCGTTGTCCGGATTTATTGGGCGTAAAGCGAGCGCAGGCGGAAAAATAAGTCTAATGTGAAAGCCCTCGGCTTAACCGAGGAACTGCATCGGAAACTGTTTTTCTTGAGTGCAGAAGAGGAGAGTGGAACTCCATGTGTAGCGGTGGAATGCGTAGATATATGGAAGAACACCAGTGGCGAAGGCGGCTCTCTGGTCTGCAACTGACGCTGAGGCTCGAAAGCATGGGTAGCGAACAGG	d_Bacteria,p_Firmicutes,c_Bacilli,o_Lactobacillales,f_Lactobacillaceae,g_Lactobacillus
ASV_95	0	0	0	0	0	0	0.001059	0	0	0	0	0	0	0	0	0.90423	0.242131	0.043749	0.149536	TACGTAGGTGGCAAGCGTTGTCCGGATTTACTGGGCGTAAAGGGAGCGTAGGCGGATCTTTAAGTGGGATGTGAAATACTCGGGCTCAACCTGGGGGCTGCATTCCAAACTGGGGATCTAGAGTACAGGAGGGGAGAGTGGAATTCCTAGTGTAGCGGTGAAATGCGTAGAGATTAGGAAGAACACCAGTGGCGAAGGCGACTCTCTGGACTGTAACTGACGCTGAGGCTCGAAAGCGTGGGGAGCAAACAGG	d_Bacteria,p_Firmicutes,c_Clostridia,o_Clostridiales,f_Clostridiaceae_1,g_Clostridium_sensu_stricto
ASV_160	0	0	0	0	0	0	0	1.17291	0	0	0	0	0	0	0	0	0	0	0	TACGTAGGTGGCAAGCGTTGTCCGGATTTATTGGGCGTAAAGCGCGCGCAGGTGGTTTCTTAAGTCTGATGTGAAAGCCCACGGCTCAACCGTGGAGGGTCATTGGAAACTGGGGAACTTGAGTGCAGAAGAGGATAGTGGAATTCCAAGTGTAGCGGTGAAATGCGTAGAGATTTGGAGGAACACCAGTGGCGAAGGCGACTGTCTGGTCTGTAACTGACACTGAGGCACGAAAGCGTGGGTAGCAAACAGG	d_Bacteria,p_Firmicutes,c_Bacilli,o_Bacillales,f_Planococcaceae,g_Kurthia
ASV_100	0	0	0	0	0	0	0	0.002245	1.18349	0	0	0	0	0	0	0	0	0	0	TACGTAGGGGGCAAGCGTTATCCGGATTTACTGGGCGTAAAGGGAGCGTAGACGGCGATGCAAGCCAGATGTGAAAGCCCGGGGCTCAACCCCGGGACTGCATTTGGAACTGCGTGGCTGGAGTGTCGGAGAGGCAGGCGGAATTCCTGGTGTAGCGGTGAAATGCGTAGATATCAGGAGGAACACCAGTGGCGAAGGCGGCCTGCTGGACGATGACTGACGTTGAGGCTCGAAAGCGTGGGGAGCAAACAGG	d_Bacteria,p_Firmicutes,c_Clostridia,o_Clostridiales,f_Lachnospiraceae,g_Clostridium_XlVa
ASV_102	0	0	0	0	0	0	1.0901	0	0	0	0	0	0	0	0	0	0	0	0	TACGTAGGTGGCGAGCGTTGTCCGGAATTATTGGGCGTAAAGAGTATGTAGGTGGATACTTAAGTCAGATGTGAAATTCCCGAGCTTAACTTGGGCGCTGCATTTGAAACTGGGTATCTAGAGTGCAGGAGAGGAAAGTGGAATTCCTAGTGTAGCGGTGAAATGCGTAGAGATTAGGAAGAACACCAGTGGCGAAGGCGGCTTTCTGGACGATAACTGACGCTGAGGCATGAAAGCGTGGGGAGCAAACAGG	d_Bacteria,p_Firmicutes,c_Clostridia,o_Clostridiales,f_Clostridiaceae_1,g_Clostridium_sensu_stricto
ASV_105	0	0	0	0	0.001003	0	1.06044	0	0	0	0	0	0	0	0	0	0	0	0	TACGTAGGTGGCAAGCGTTGTCCGGATTTACTGGGCGTAAAGGGAGCGTAGGCGGATCTTTAAGTGGGATGTGAAATACTCGGGCTCAACCTGAGTGCTGCATTCCAAACTGGAGATCTAGAGTGCAGGAGGGGAGAGTGGAATTCCTAGTGTAGCGGTGAAATGCGTAGAGATTAGGAAGAACACCAGTGGCGAAGGCGGCTTTCTGGACGATAACTGACGCTGAGGCATGAAAGCGTGGGGAGCAAACAGG	d_Bacteria,p_Firmicutes,c_Clostridia,o_Clostridiales,f_Clostridiaceae_1,g_Clostridium_sensu_stricto
ASV_99	0	0.225904	0	0	0	0	0	0	0.09095	0.007316	0	0.001023	0.280519	0.290124	0.312459	0	0	0	0	TACGGAGGATCCGAGCGTTATCCGGATTTATTGGGTTTAAAGGGTGCGTAGGCGGCCTTTTAAGTCAGCGGTGAAAGTCTGTGGCTCAACCATAGAATTGCCGTTGAAACTGGGGGGCTTGAGTATGTTTGAGGCAGGCGGAATGCGTGGTGTAGCGGTGAAATGCTTAGATATCACGCAGAACCCCGATTGCGAAGGCAGCCTGCCAAGCCATGACTGACGCTGATGCACGAAAGCGTGGGGATCAAACAGG	d_Bacteria,p_Bacteroidetes,c_Bacteroidia,o_Bacteroidales,f_Porphyromonadaceae,g_Parabacteroides
ASV_97	0	0	0	0	0	0.030017	0	0	0	0.989758	0.004117	0	0	0	0	0	0	0	0	TACGTATGGTCCAAGCGTTGTCCGGAATAACTGGGCGTAAAGGGTGTGTAGGCGGATATGTATGTCGGATGTGAAATCCCTTGGCTTAACTGAGGCATTGCGTTCGAAACTGCATATCTTGAGCATGTCAGGGGTAAGCGGAATTCCCGGAGTAGTGGTGAAATACGTAGATATCGGGAAGAACACCAGTGGCGAAGGCGGCTTACTGGGGCATAGCTGACGCTGAGGCACGAAAGCGTGGGGAGCGAACGGG	d_Bacteria
ASV_135	0.004028	0	0	0.999925	0	0	0	0	0	0	0	0.005114	0	0	0	0	0	0.007122	0.00101	TACGTAGGTGGCGAGCGTTGTCCGGATTTACTGGGCGTAAAGGGAGCGTAGGCGGACTTTTAAGTGAGATGTGAAATACCCGGGCTCAACCTGGGGGCTGCATTTCAAACTGGAAGTCTAGAGTGCAGGAGAGGAGAGTGGAATTCCTAGTGTAGCGGTGAAATGCGTAGAGATTAGGAAGAACACCAGTGGCGAAGGCGACTCTCTGGACTGTAACTGACGCTGAGGCTCGAAAGCGTGGGGAGCAAACAGG	d_Bacteria,p_Firmicutes,c_Clostridia,o_Clostridiales,f_Clostridiaceae_1,g_Clostridium_sensu_stricto
ASV_94	0	0	0	0	0	0	0	0	0.001137	0.899875	0.002059	0	0	0	0	0	0	0	0	TACGGAGGATGCGAGCGTTATCCGGATTTATTGGGTTTAAAGGGTGCGTAGGCGGAGTGTCAAGTCAGCGGTGAAAAATACGGGCTTAACCTGTATCTTGCCGTTGAAACTGTCATTCTGGAATACTGTTGTCGTGGGAGGAATGTGTAAAGTAGCGGTGAAATGCATAGATATTACACAGAACACCGATTGCGAAGGCATCTCACGAAACGGGCATTGACGCTGAAGCACGAAAGTGCGGGTATCGAACAGG	d_Bacteria,p_Bacteroidetes,c_Bacteroidia,o_Bacteroidales
ASV_101	0	0	0	0	0	0.015008	0	0	0	0.875836	0.003088	0	0	0	0	0	0	0	0	TACGTAGGTGGCGAGCGTTGTCCGGATTTACTGGGTGTAAAGGGCGCGTAGGCGGGAATGCAAGTCAGGTGTGAAATCCGGGGGCTCAACCCCCGAACTGCACTTGAAACTGTGTTTCTTGAGTGTCGGAGAGGCAAGTGGAATTCCTAGTGTAGCGGTGAAATGCGTAGATATTAGGAGGAACACCAGTGGCGAAGGCGACTTGCTGGACGATAACTGACGCTGAGGCGCGAAAGCGTGGGGAGCAAACAGG	d_Bacteria,p_Firmicutes,c_Clostridia,o_Clostridiales,f_Ruminococcaceae
ASV_106	0	0	0	0	0	0	0	0.003367	0.896999	0	0	0	0	0	0	0	0	0	0	TACGTAGGTGGCAAGCGTTATCCGGATTTACTGGGTGTAAAGGGCGCGTAGGCGGGAACGCAAGTCAGGTGTGAAATCTATGGGCTTAACCCATAAACTGCACTTGAAACTGTGTTTCTTGAGTGTCGGAGAGGTAGATGGAATTCCTTGTGTAGCGGTGAAATGCGTAGATATAAGGAAGAACACCAGTGGCGAAGGCGATCTACTGGACGATAACTGACGCTGAGGCGCGAAAGCGTGGGGAGCAAACAGG	d_Bacteria,p_Firmicutes,c_Clostridia,o_Clostridiales,f_Ruminococcaceae
ASV_144	0	0	0	0	0	0	0	0.863124	0	0	0	0	0	0	0	0	0	0	0	TACGTAGGTGGCAAGCGTTGTCCGGATTTATTGGGCGTAAAGCGCGCGCAGGTGGTTTCTTAAGTCTGATGTGAAAGCCCCCGGCTTAACCGGGGAGGGTCATTGGAAACTGGGGAACTTGAGTGCAGAAGAGGAGAGTGGAATTCCATGTGTAGCGGTGAAATGCGTAGATATATGGAGGAACACCAGTGGCGAAGGCGACTCTCTGGTCTGTAACTGACGCTGAGGCTCGAAAGCGTGGGGAGCAAACAGG	d_Bacteria,p_Firmicutes,c_Bacilli,o_Lactobacillales,f_Enterococcaceae
ASV_533	0	0	0	0	0	0	0.006356	0.800269	0	0	0	0	0	0	0	0	0	0	0	TACGTAGGTGGCAAGCGTTGTCCGGATTTATTGGGCGTAAAGCGAGCGCAGGCGGGTTCTTAAGTCTGATGTGAAAGCCCCCGGCTTAACCGGGGAGGGTCATTGGAAACTGGGGAACTTGAGTGCAGAAGAGGAGAGTGGAATTCCATGTGTAGCGGTGAAATGCGTAGAGATTAGGAAGAACACCAGTGGCGAAGGCGACTCTCTGGACTGTAACTGACGCTGAGGCTCGAAAGCGTGGGGAGCAAACAGG	d_Bacteria,p_Firmicutes,c_Bacilli,o_Lactobacillales,f_Enterococcaceae
ASV_103	0	0	0	0	0	0.015008	0	0	0	0.731605	0.006176	0	0	0	0	0	0	0	0	CACGTAGGATGCGAGCGTTATCCGGATTTACTGGGTGTAAAGGGAGCGCAGGCGGGATTGCAAGTTGGATGTGAAATACTGGGGCTCAACCCCGGAGGTGCATCCAAAACTGCAGTTCTTGAGTGGAGCAGAGGCAAGCGGAATTCCGAGTGTAGCGGTGAAATGCGTAGATATTCGGAGGAACACCAGTGGCGAAGGCGGCTTGCTGGGCTCCAACTGACGCTGAGGCTCGAAAGTGTGGGGAGCAAACAGG	d_Bacteria,p_Firmicutes,c_Clostridia,o_Clostridiales
ASV_104	0	0	0	0	0	0.015008	0	0.002245	0.400182	0.363712	0.001029	0	0	0	0	0	0	0	0	TACGTAGGGGGCAAGCGTTATCCGGATTTACTGGGTGTAAAGGGAGCGTAGACGGCGAAGCAAGTCTGAAGTGAAAACCCAGGGCTCAACCCTGGGACTGCTTTGGAAACTGTTTTGCTAGAGTGTCGGAGAGGTAAGTGGAATTCCTAGTGTAGCGGTGAAATGCGTAGATATTAGGAGGAACACCAGTGGCGAAGGCGGCTTACTGGACGATAACTGACGTTGAGGCTCGAAAGCGTGGGGAGCAAACAGG	d_Bacteria,p_Firmicutes,c_Clostridia,o_Clostridiales,f_Lachnospiraceae,g_Enterocloster
ASV_107	0	0	0	0	0	0	0	0	0	0.731605	0.002059	0	0	0	0	0	0	0	0	TACGTAGGGGGCGAGCGTTATCCGGATTTATTGGGTGTAAAGGGTGCGTAGGCGGGGAGGCAAGTTGAATGTGAAATTCCAAGGCTCAACTTTGGGACTGCGTTCAAAACTGTTTTTCTTGAGTACAGCAGAGGCAAGCGGAATTCCCAGTGTAGCGGTAATATGCATAGATATTGGGAGGAACACCGGTGGCGAAGGCGGCTTGCTGGGCTGCAACTGACGCTGAGGCACGAAAGTGCGGGGAGCAAACAGG	d_Bacteria
ASV_109	0	0.112952	0	0.018298	0	0	0.110175	0	0	0	0	0	0.160587	0.378688	0.021304	0	0	0	0.00101	TACGTAGGGGGCTAGCGTTATCCGGAATTACTGGGCGTAAAGGGTGCGTAGGTGGTTTCTTAAGTCAGAAGTGAAAGGCTACGGCTCAACCGTAGTAAGCTTTTGAAACTAAGAGACTTGAGTGCAGGAGAGGAGAGTAGAATTCCTAGTGTAGCGGTGAAATGCGTAGATATTAGGAGGAATACCAGTTGCGAAGGCGGCTCTCTGGACTGTAACTGACACTGAGGCACGAAAGCGTGGGGAGCAAACAGG	d_Bacteria,p_Firmicutes,c_Clostridia,o_Clostridiales,f_Peptostreptococcaceae,g_Romboutsia
ASV_164	0	0	0	0.713617	0	0	0	0	0	0	0	0	0	0	0	0	0	0	0	TACGTAGGGGGCAAGCGTTATCCGGAATTACTGGGTGTAAAGGGTGCGTAGGTGGCGATGTAAGTCAGATGTGAAAACTCAGGGCTCAACCTTGAGACTGCATCTGAAACTGTGTTGCTAGAGTGCAGGAGAGGAAAGCGGAATTCCGAGTGTAGCGGTGAAATGCGTAGATATTCGGAGGAACACCAGTAGCGAAGGCGGCTTTCTGGACTGTAACTGACACTGAGGCACGAAAGCGTGGGGAGCGAACAGG	d_Bacteria,p_Firmicutes,c_Clostridia,o_Clostridiales
ASV_111	0	0.112952	0	0.001076	0	0	0	0.001122	0	0	0	0	0.290683	0.358328	0.00913	0	0	0.005087	0	TACGGAGGATGCGAGCGTTATCCGGATTTATTGGGTTTAAAGGGTGCGTAGGTGGTTTGATAAGTCAGCGGTGAAATCTCCGAGCTCAACTCGGACACTGCCGTTGAAACTGTCGAACTTGAGTGTAGATGAGGTAGGCGGAATGCGTGGTGTAGCGGTGAAATGCATAGATATCACGCAGAACTCCGATTGCGAAGGCAGCTTACTAAGGTACAACTGACACTGAAGCACGAAAGCGTGGGTATCAAACAGG	d_Bacteria,p_Bacteroidetes,c_Bacteroidia,o_Bacteroidales,f_Porphyromonadaceae
ASV_112	0	0	0	0	0	0.015008	0	0.001122	0	0.656355	0.005146	0	0	0	0	0	0	0	0	GACGTAGGGGGCGAGCGTTGTCCGGAATTACTGGGCGTAAAGAGCACGTAGGCGGGTAACTAAGTCAGATGTGAAAGACCGGGGCCTAACCCTGGGGTTGCATCTGAAACTGGATATCTTGAGGGCAGGAGAGGGCAGTGGAATTCCTGGTGTAGCGGTGAAATGCGTAGAAATCAGGAGGAACACCAGTGGCGAAGGCGGCTGCCTGGACTGACCCTGACGCTGAGGTGCGAAAGCGTGGGTAGCAAACAGG	d_Bacteria,p_Firmicutes,c_Clostridia,o_Clostridiales,f_Syntrophomonadaceae,g_Syntrophomonas
ASV_363	0	0	0	0	0	0	0	0	0	0.660535	0.002059	0	0	0	0	0	0	0	0	TACGTAGGGGGCAAGCGTTGTCCGGAATGACTGGGCGTAAAGGGTGTGTAGGCGGATTTGCAAGTTGGATGTGTAATACCCAGAGCTTAACTCGGGTGCTGCATCTGAAACTGCAAGTCTTGAGTGTCGGAGAGGTAAGTGGAATTCCTAGTGTAGCGGTGAAATGCGTAGATATTAGGAGGAACATCAGCGGCGAAGGCGGCTTACTGGACGATGACTGACGCTGAGGCACGAAAGCGTGGGGAGCAAACAGG	d_Bacteria,p_Firmicutes,c_Clostridia,o_Clostridiales
ASV_115	0	0	0	0	0	0	0.001059	0.002245	0.696908	0.005226	0	0	0	0	0	0	0	0	0	TACGTAGGTGGCAAGCGTTATCCGGAATCATTGGGCGTAAAGGGTGCGTAGGTGGCACGATAAGTCTGAAGTAAAAGGCAACAGCTCAACTGTTGTATGCTTTGGAAACTGTCGAGCTAGAGTGCAGAAGAGGGCGATGGAATTCCATGTGTAGCGGTAAAATGCGTAGATATATGGAGGAACACCAGTGGCGAAGGCGGTCGCCTGGTCTGTAACTGACACTGATGCACGAAAGCGTGGGGAGCAAATAGG	d_Bacteria,p_Firmicutes,c_Erysipelotrichia,o_Erysipelotrichales,f_Erysipelotrichaceae,g_Longicatena
ASV_123	0	0	0	0	0	0	0	0	0	0.644858	0.001029	0	0	0	0	0	0	0	0	TACGTAGGTGGCGAGCGTTATCCGGATTTACTGGGTGTAAAGGGTGTGTAGGCGGGACTGCAAGTCAGGTGTGAAACTTATGGGCTCAACTCATAAACTGCGTCTGAAACTACGGTTCTTGAGTGTCAGAGGGGTAAACAGAATTCCCGGTGTAGCGGTGAAATGCGTAGATATCGGGAGGAATACCGGCGGCGAAGGCGGTTTACTGGATGACAACTGACGCTGAGACACGAAAGCGTGGGGAGCAAACAGG	d_Bacteria,p_Firmicutes,c_Clostridia,o_Clostridiales,f_Ruminococcaceae
ASV_125	0	0	0	0	0.001003	0	0.001059	0.002245	0.694634	0	0	0	0	0	0	0	0	0	0	TACGGAGGGTGCAAGCGTTAATCGGAATCACTGGGCGTAAAGCGCACGTAGGCGGCCCGGTAAGTCAGGGGTGAAATCCCACAGCCCAACTGTGGAACTGCCCTTGATACTGCCTGGCTTGAGTACCGGAGAGGGTGGCGGAATTCCAGGTGTAGGAGTGAAATCCGTAGATATCTGGAGGAACACCGGTGGCGAAGGCGGCCACCTGGACGGTAACTGACGCTGAGGTGCGAAAGCGTGGGTAGCAAACAGG	d_Bacteria,p_Proteobacteria,c_Deltaproteobacteria,o_Desulfovibrionales,f_Desulfovibrionaceae,g_Bilophila
ASV_110	0	0	0	0	0	0	0	0.003367	0.67417	0.015677	0	0	0	0	0	0	0	0	0	TACGTAGGGAGCGAGCGTTATCCGGAATTATTGGGTGTAAAGGGTGCGTAGACGGGAATGCAAGTTAGTTGTGAAATCCCTCGGCTTAACTGAGGAACTGCAACTAAAACTACATTTCTTGAGTACAGGAGAGGTAAGTGGAATTCCTAGTGTAGCGGTGAAATGCGTAGATATTAGGAGGAACACCAGTGGCGAAGGCGACTTACTGGACTGAAACTGACGTTGAGGCACGAAAGTGTGGGGAGCAAACAGG	d_Bacteria,p_Firmicutes,c_Clostridia,o_Clostridiales
ASV_116	0	0	0	0	0	0	0	0	0	0.628135	0.002059	0	0	0	0	0	0	0	0	TACGGAGGATGCGAGCGTTATCCGGATTTATTGGGTTTAAAGGGTGCGTAGGCTGTTTATCAAGTCAGTGGTGAAAAATACGGGCTCAACCTGTATCTTGCCGTTGAAACTGTTAAGCTGGAATACTGTTGTCGTGGGAGGAATGTGTAAAGTAGCGGTGAAATGCATAGATATTACACAGAACACCGATTGCGAAGGCATCTCACGAAACGGGTATTGACGCTGAAGCACGAAAGTGCGGGTATCGAACAGG	d_Bacteria,p_Bacteroidetes
ASV_118	0	0	0	0	0.585734	0.015008	0	0	0	0	0.005146	0	0	0	0	0	0	0	0	TACGGAGGGTGCGAGCGTTAATCGGAATAACTGGGCGTAAAGGGCACGCAGGCGGTGACTTAAGTGAGGTGTGAAAGCCCTGGGCTTAACCTAGGAATTGCATTTCATACTGGGTCGCTAGAGTATTTTAGGGAGGGGTAGAATTCCACGTGTAGCGGTGAAATGCGTAGAGATGTGGAGGAATACCGAAGGCGAAGGCAGCCCCTTGGGAATATACTGACGCTCATGTGCGAAAGCGTGGGGAGCAAACAGG	d_Bacteria,p_Proteobacteria,c_Gammaproteobacteria,o_Pasteurellales,f_Pasteurellaceae,g_Actinobacillus
ASV_126	0	0	0	0	0	0.015008	0	0	0	0.597826	0.004117	0	0	0	0	0	0	0	0	TACGGAGGGTGCGAGCGTTAATCGGAATCACTGGGCGTAAAGCGTGCGTAGGCGGCATGGCAAGTCAGGGGTGAAAGCCCTCGGCTTAACCGAGGAATTGCCTTTGAAACTGCTAGGCTTGAGTACTGGAGAGGCAGGCGGAATTTCGGGTGTAGGAGTGAAATCCGTAGATATCCGGAGGAACACCAGTGGCGAAGGCGGCCTGCTGGACAGTAACTGACGCTGAGGTACGAAAGCGTGGGGAGCAAACAGG	d_Bacteria,p_Proteobacteria,c_Deltaproteobacteria,o_Desulfovibrionales,f_Desulfovibrionaceae
ASV_147	0	0.225904	0.121951	0.550012	0	0.015008	0.037078	0	0	0	0.001029	0	0	0	0	0.001007	0	0	0	TACAGAGGGTGCGAGCGTTAATCGGATTTACTGGGCGTAAAGCGTGCGTAGGCGGCTTTTTAAGTCGGATGTGAAATCCCTGAGCTTAACTTAGGAATTGCATTCGATACTGGGAAGCTAGAGTATGGGAGAGGATGGTAGAATTCCAGGTGTAGCGGTGAAATGCGTAGAGATCTGGAGGAATACCGATGGCGAAGGCAGCCATCTGGCCTAATACTGACGCTGAGGTACGAAAGCATGGGGAGCAAACAGG	d_Bacteria,p_Proteobacteria,c_Gammaproteobacteria,o_Pseudomonadales,f_Moraxellaceae,g_Acinetobacter
ASV_113	0	0	0	0	0	0.015008	0	0	0	0.579013	0.002059	0	0	0	0	0	0	0	0	CACGGAAGGGACGAACGTTGTTCGGAATCATTGGGCGTAAAGGGTGCGCAGGCTGTCAAGCTAGTCTGATGTTAAATCCCGCAGCTTAACTGCGGTTTTGCGTTGGAAACTGTTTGGCTAGAGTAGATTATGGGAAAGCGGAATTCCTAGTGTAGGGGTGAAATCTGTAGATATTAGGAAGAACACCAATGGCGAAGGCAGCTTTCCGGGATCAAACTGACGCTGAGGCACGAAAGTGTGGGTAGCAAACAGG	d_Bacteria
ASV_124	0	0	0	0	0	0	0	0	0.629832	0	0	0	0	0	0	0	0	0	0	TACGTAGGGGGCAAGCGTTATCCGGAATTACTGGGTGTAAAGGGAGCGTAGGCGGCATGGTAAGCCAGATGTGAAAGCCTTGAGCTTAACTTGAGGATTGCATTTGGAACTATCAAGCTAGAGTACAGGAGAGGAGAGCGGAATTCCTAGTGTAGCGGTGAAATGCGTAGATATTAGGAAGAACACCAGTGGCGAAGGCGGCTTTCTGGACTGAAACTGACGCTGAGGCTCGAAAGCGTGGGGAGCGAACAGG	d_Bacteria,p_Firmicutes,c_Clostridia,o_Clostridiales,f_Lachnospiraceae,g_Anaerotignum
ASV_192	0	0	0	0	0.001003	0	0.003178	0.19642	0.392224	0	0	0	0	0	0	0.002014	0	0.00407	0.008083	TACGTAGGTGGCAAGCGTTGTCCGGATTTATTGGGCGTAAAGCGAGCGCAGGCGGTTCCTTAAGTCTGATGTGAAAGCCCACGGCTCAACCGTGGAGGGTCATTGGAAACTGGGGAACTTGAGTGCAGAAGAGGAGAGTGGAATTCCATGTGTAGCGGTGAAATGCGTAGATATATGGAGGAACACCAGTGGCGAAGGCGACTCTCTGGTCTGTAACTGACGCTGAGGCTCGAAAGCGTGGGTAGCAAACAGG	d_Bacteria,p_Firmicutes,c_Bacilli,o_Lactobacillales,f_Carnobacteriaceae,g_Granulicatella
ASV_134	0	0	0	0	0	0.015008	0	0.001122	0	0.543478	0.005146	0	0	0	0	0	0	0	0	TACGTAGGTGGCAAGCGTTGTCCGGAATTACTGGGTGTAAAGGGAGCGCAGGCGGGACTGCAAGTTGGATGTGAAATACCGAGGCTTAACCACGGAGCTGCATCCAAAACTGTGGTTCTTGAGTGAAGTAGAGGTAGGCGGAATTCCGAGTGTAGCGGTGAAATGCGTAGATATTCGGAGGAACACCGGTGGCGAAGGCGGCCTACTGGGCTTTAACTGACGCTGAGGCTCGAAAGTGTGGGGAGCAAACAGG	d_Bacteria,p_Firmicutes,c_Clostridia,o_Clostridiales,f_Eubacteriaceae,g_Eubacterium
ASV_114	0	0	0	0	0	0	0	0.003367	0.58322	0	0	0	0	0	0	0	0	0	0	TACGTAGGGGGCAAGCGTTATCCGGATTTACTGGGTGTAAAGGGAGCGTAGACGGAATGGCAAGTCTGATGTGAAACCTTAGGGCTCAACCTTAAGATTGCATTGGAAACTGTTGTTCTAGAGTGTCGGAGGGGTAAGTGGAATTCCTAGTGTAGCGGTGAAATGCGTAGATATTAGGAGGAACACCGGTGGCGAAGGCGGCTTACTGGACGACCACTGACGTTGAGGCTCGAAAGCGTGGGGAGCAAACAGG	d_Bacteria,p_Firmicutes,c_Clostridia,o_Clostridiales,f_Lachnospiraceae
ASV_148	0.002014	0	0	0	0.406202	0	0.097463	0	0	0	0	0	0	0	0	0	0	0	0	TACGTAGGTGGCAAGCGTTGTCCGGATTTACTGGGCGTAAAGGGAGCGTAGGTGGATATTTAAGTGGGATGTGAAATACTCGGGCTTAACCTGAGTGCTGCATTCCAAACTGGATATCTAGAGTGCAGGAGAGGAAAGTGGAATTCCTAGTGTAGCGGTGAAATGCGTAGATATTAGGAAGAACACCAGTGGCGAAGGCGACTTTCTGGACTGTAACTGACACTGAGGCTCGAAAGCGTGGGGAGCGAACAGG	d_Bacteria,p_Firmicutes,c_Clostridia,o_Clostridiales,f_Clostridiaceae_1,g_Clostridium_sensu_stricto
ASV_129	0.004028	0	0.020325	0	0	0.030017	0.034959	0	0	0	0.463173	0	0	0.001018	0	0	0	0	0	TACGTATGTCGCAAGCGTTATCCGGATTTATTGGGCGTAAAGCGCGTCTAGGCGGAAAAGAAAGTCTGATGTTAAAATGCGGGGCTCAACTCCGTATTGCGTTGGAAACTGCTTTTCTAGAGTATCAGAGAGGTGGGCGGAACTACAAGTGTAGAGGTGAAATTCGTAGATATTTGTAGGAATGCCGATGGAGAAGTCAGCTCACTGGATGAATACTGACGCTGAAGCGCGAAAGCGTGGGGAGCAAACAGG	d_Bacteria,p_Fusobacteria,c_Fusobacteriia,o_Fusobacteriales,f_Fusobacteriaceae,g_Cetobacterium
ASV_119	0	0	0	0	0	0	0	0	0	0	0	0	0	0	0	0	0	0.387632	0.10811	TACATAGGATGCAAGCGTTATCCGGATTTACTGGGCGTAAAACGAGCGCGGGCGGATTATCAAGTTTGGTATGAAAGACTTTTGCTTAACGAAGGTTTGTATCAAAAACTGGTAATCTGGAGTGTAGTAGGGAGTTCTGGAATTCCATGTGGAGCGGTGGAATGCGTAGATATATGGAAGAACACCGGTGGCGAAGGCGAGAACTTAGGCTATCACTGACGCTTAGGCTCGAAAGTGTGGGGAGCAAATAGG	d_Bacteria,p_Tenericutes,c_Mollicutes,o_Mycoplasmatales,f_Mycoplasmataceae,g_Ureaplasma
ASV_132	0	0	0	0	0.001003	0.030017	0	0	0	0.498537	0.002059	0	0	0	0	0	0	0	0	AACGTAGGGGGCGAGCGTTGTCCGGAATTACTGGGCGTAAAGGGCTCGTAGGCGGAAAGACAAGTCAGCTGTGAAAGCCGACGGCTTAACCGCAGGATTGCAGTTGAAACTGACTTACTTGAGGCAAGGAGAGGAAGATGGAATTCCCGGTGTAGCGGTGATATGCGTAGATATCGGGAGGAACACCAGTGGCGAAGGCGGTCTTCTGGCCTTGACCTGACGCTGAGGAGCGAAAGCCAGGGTAGCGAACGGG	d_Bacteria,p_Firmicutes,c_Clostridia,o_Thermoanaerobacterales,f_Thermoanaerobacteraceae,g_Syntrophaceticus
ASV_133	0	0	0	0	0	0	0	0	0	0.494356	0.001029	0	0	0	0	0	0	0	0	GACGTAGGGGGCGAGCGTTGTCCGGAATTACTGGGCGTAAAGAGCACGTAGGCGGGTAAGCAAGTCAGATGTGAAAGACCAGGGCTCAACCCTGGGGTTGCATCTGAAACTGGATATCTTGAGGGCAGGAGAGGGCAGTGGAATTCCTGGTGTAGCGGTGAAATGCGTAGAAATCAGGAGGAACACCAGTGGCGAAGGCGGCTGCCTGGACTGGCCCTGACGCTGAGGTGCGAAAGCGTGGGTAGCAAACAGG	d_Bacteria,p_Firmicutes,c_Clostridia,o_Clostridiales,f_Syntrophomonadaceae,g_Syntrophomonas
ASV_117	0	0	0	0	0	0	0	0	0.533197	0	0	0	0	0	0	0	0	0	0	TACGGAGGATCCGAGCGTTATCCGGATTTATTGGGTTTAAAGGGAGCGTAGATGGATGTTTAAGTCAGTTGTGAAAGTTTGCGGCTCAACCGTAAAATTGCAGTTGATACTGGATATCTTGAGTGCAGTTGAGGCAGGCGGAATTCGTGGTGTAGCGGTGAAATGCTTAGATATCACGAAGAACTCCAATTGCGAAGGCAGCCTGCTAAGCTGCAACTGACATTGAGGCTCGAAAGTGTGGGTATCAAACAGG	d_Bacteria,p_Bacteroidetes,c_Bacteroidia,o_Bacteroidales,f_Bacteroidaceae
ASV_130	0	0.112952	0	0	0	0.120066	0	0.002245	0.507049	0.00209	0	0	0	0	0	0	0	0	0	TACGTAGGGGGCGAGCGTTGTCCGGAATTACTGGGCGTAAAGGGTGCGTAGGCGGTTTGGTAAGTTGGATGTGAAATACCCGGGCTTAACTTGGGGGGTGCATCCAATACTGCCGGACTTGAGTGCAGGAGAGGAAAGCGGAATTCCTAGTGTAGCGGTGAAATGCGTAGATATTAGGAGGAACACCGGTGGCGAAGGCGGCTTTCTGGACTGTAACTGACGCTGAGGCACGAAAGCGTGGGGAGCAAACAGG	d_Bacteria,p_Firmicutes,c_Clostridia,o_Clostridiales,f_Clostridiaceae_1
ASV_139	0	0	0	0	0	0	0	0.001122	0	0.472408	0.002059	0	0	0	0	0	0	0	0	TACGTAGGTGGCGAGCGTTATCCGGATTTACTGGGTGTAAAGGGTGCGTAGGCGGGTCTGCAAGTCAGATGTGAAATACAAGGGCTTAACTGTTGAATTGCATTTGAAACTGTGGGTCTTGAGAGTGGGAGAGGTGATCGGAATTCCCGGTGTAGCGGTGAAATGCGTAGAGATCGGGAGGAACACCAGTGGCGAAGGCGGATCACTGGACCACAACTGACGCTGAGGCACGAAAGCGTGGGGAGCAAACAGG	d_Bacteria,p_Firmicutes,c_Clostridia,o_Clostridiales
ASV_248	0	0	0	0.477897	0.001003	0	0	0	0	0	0	0	0.002033	0.004072	0	0	0	0	0	TACGTAGGGGGCTAGCGTTATCCGGATTTACTGGGCGTAAAGGGTGCGTAGGTGGTTTCTTAAGTCAGGAGTGAAAGGCTACGGCTCAACCGTAGTAAGCTCTTGAAACTGGGAGACTTGAGTGCAGGAGAGGAAAGTGGAATTCCTAGTGTAGCGGTGAAATGCGTAGATATTAGGAGGAACACCAGTAGCGAAGGCGGCTCTCTGGACTGTAACTGACGCTGAGGCACGAAAGCGTGGGGAGCAAACAGG	d_Bacteria,p_Firmicutes,c_Clostridia,o_Clostridiales,f_Peptostreptococcaceae,g_Terrisporobacter
ASV_146	0	0	0	0	0	0	0	0	0	0.469273	0.002059	0	0	0	0	0	0	0	0	TACGTAGGTGGCGAGCGTTATCCGGATTTACTGGGTGTAAAGGGTGAGTAGGCGGGTCGGCAAGTCAGATGTGAAAACTCAGGGCTTAACTCTGAGCGTGCATTTGAAACTGTCGGTCTTGAGGATGGGAGAGGTAATCGGAATTCCCGGTGTAGCGGTGAAATGCGTAGATATCGGGAGGAACATCGGTGGCGAAGGCGGATTACTGGACCATAACTGACGCTGATACACGAAAGCGTGGGGAGCAAACAGG	d_Bacteria,p_Firmicutes,c_Clostridia,o_Clostridiales
ASV_122	0	0	0	0	0	0	0	0.003367	0.507049	0	0	0	0	0	0	0	0	0	0	TACGTAGGGGGCGAGCGTTGTCCGGAATTACTGGGCGTAAAGGGTGAGTAGGCGGTTTATTAAGTTGGATGTGAAATACCCGGGCTTAACTTGGGGGGTGCATTCAAGACTGGTAGACTTGAGTATCGGAGAGGGGAGCGGAATTCCTGGTGTAGCGGTGAAATGCGTAGATATCAGGAGGAACACCGGTGGCGAAGGCGGCTTTCTGGACGATAACTGACGCTGAGGCACGAAAGCGTGGGGAGCAAACAGG	d_Bacteria,p_Firmicutes
ASV_131	0	0	0.121951	0	0	0	0.003178	0	0	0.456731	0.001029	0	0	0	0	0.001007	0	0	0	TACAGAGGTCTCAAGCGTTGTTCGGAATCACTGGGCGTAAAGCGTGCGTAGGCGGTTTCGTAAGTCGTGTGTGAAAGGCGGGGGCTCAACCCCCGGACTGCACATGATACTGCGAGACTAGAGTAATGGAGGGGGAACCGGAATTCTCGGTGTAGCAGTGAAATGCGTAGATATCGAGAGGAACACTCGTGGCGAAGGCGGGTTCCTGGACATTAACTGACGCTGAGGCACGAAGGCCAGGGGAGCGAAAGGG	d_Bacteria,p_Verrucomicrobia,c_Verrucomicrobiae,o_Verrucomicrobiales,f_Akkermansiaceae,g_Akkermansia
ASV_138	0	0.037651	0	0	0	0	0.003178	0	0	0	0	0	0.237831	0.187308	0.007101	0	0	0	0	TACGGAGGGTGTAAGCGTTATCCGGATTTATTGGGTTTAAAGGGTACGTAGGCGGTAATATAAGTCAGTGGTGAAATCCTGCAGCTCAACTGTAGAACTGCCATTGAAACTGTATTACTTGAGTATACTTGAGGTAGGCGGAATGAGTAGTGTAGCGGTGAAATGCTTAGATATTACTCAGAACACCGATTGCGAAGGCAGCTTACTAAGGTATAACTGACGCTGATGTACGAAAGCGTGGGGAGCGAACAGG	d_Bacteria,p_Bacteroidetes,c_Bacteroidia,o_Bacteroidales,f_Prolixibacteraceae,g_Prolixibacter
ASV_136	0	0	0	0	0	0	0	0.001122	0.479764	0	0	0	0	0	0	0	0	0	0	TACGTAGGGGGCAAGCGTTATCCGGATTTACTGGGTGTAAAGGGAGCGTAGACGGAGAGGCAAGTCTGATGTGAAAACCCGGGGCTCAACCCCGGGAGTGCATTGGAAACTGTCAGTCTGGAGTACCGGAGGGGCAGGCGGAATTCCTGGTGTAGCGGTGAAATGCGTAGATATCAGGAGGAACACCGGTGGCGAAGGCGGCCTGCTGGACGGTAACTGACGTTGAGGCTCGAAAGCGTGGGGAGCAAACAGG	d_Bacteria,p_Firmicutes,c_Clostridia,o_Clostridiales,f_Lachnospiraceae
ASV_127	0	0	0	0.002153	0.414226	0	0	0	0	0	0	0	0	0	0	0	0	0	0	TACGGAGGGTGCAAGCGTTAATCGGAATTACTGGGCGTAAAGCGCACGCAGGCGGTTTGTTAAGTTGGATGTGAAATCCCCGGGCTTAACCTGGGAACTGCATCCAAGACTGGCAAGCTAGAGTCTCGTAGAGGGAGGTAGAATTCCAGGTGTAGCGGTGAAATGCGTAGAGATCTGGAGGAATACCGGTGGCGAAGGCGGCCTCCTGGACGAAGACTGACGCTCAGGTGCGAAAGCGTGGGGAGCAAACAGG	d_Bacteria,p_Proteobacteria,c_Gammaproteobacteria,o_Enterobacterales,f_Hafniaceae,g_Edwardsiella
ASV_128	0	0	0	0	0	0	0	0	0	0.424331	0.003088	0	0	0	0	0	0	0	0	TACGGAGGATGCGAGCGTTATCCGGATTTATTGGGTTTAAAGGGTGCGCAGGCGGAGAGGTAAGTCAGGGGTGAAATTTTCCGGCTCAACCGGGGGATTGCCTTTGATACTGTTTTTCTGGAGTGTGGTCAAGGCAGGCGGAATGTGCAGTGTAGCGGTGAAATGCTTAGATATTGCACAGAACACCGATTGCGGAGGCAGCTTGCCGGGCCATTACTGACGCTCATGCACGAAAGCGTGGGGATCGAACAGG	d_Bacteria,p_Bacteroidetes,c_Bacteroidia,o_Bacteroidales
ASV_203	0	0	0	0.429462	0	0	0	0	0	0	0.001029	0	0	0	0	0	0	0	0	TACGTAGGTGGCAAGCGTTGTCCGGATTTACTGGGCGTAAAGGGAGCGTAGGCGGACTTTTAAGTGAGATGTGAAATACCCGAGCTCAACTTGGGGGCTGCATTTCAAACTGGAAGTCTAGAGTGCAGGAGAGGAGAAGGGAATTCCTAGTGTAGCGGTGAAATGCGTAGAGATTAGGAAGAACACCAGTGGCGAAGGCGCTTCTCTGGACTGTAACTGACGCTGAGGCTCGAAAGCGTGGGGAGCAAACAGG	d_Bacteria,p_Firmicutes,c_Clostridia,o_Clostridiales,f_Clostridiaceae_1,g_Clostridium_sensu_stricto
ASV_140	0	0	0	0	0	0	0	0.00449	0.447931	0	0	0	0	0	0	0	0	0	0	TACGTATGGAGCAAGCGTTATCCGGATTTATTGGGCGTAAAGCGCGCGTAGGCGGCTTGTTAAGCAGAATCTCTAATCTTAGGGCTCAACCCTAATCCGGATTCTGAACTGGCAGGCTCGAGTTCGGTAGAGGAAGATGGAATTCCCAGTGTAGCGGTGGAATGCGCAGATATTGGGAAGAACACCAATGGCGAAGGCAGTCTTCTGGGCCGGAACTGACGCTGAGGTGCGAAAGCTAGGGGAGCGAACAGG	d_Bacteria,p_Actinobacteria,c_Coriobacteriia,o_Eggerthellales,f_Eggerthellaceae,g_Raoultibacter
ASV_170	0	1.20482	2.64228	0.120551	0.009027	0.94552	0.026484	0	0	0.001045	0.005146	0	0.001016	0	0	0.002014	0	0	0.005052	TACGTAGGGGGCTAGCGTTATCCGGAATTACTGGGCGTAAAGGGTGCGTAGGTGGTTTCTTAAGTCAGAGGTGAAAGGCTACGGCTCAACCGTAGTAAGCCTTTGAAACTGGGAAACTTGAGTGCAGGAGAGGAGAGTGGAATTCCTAGTGTAGCGGTGAAATGCGTAGATATTAGGAGGAACACCAGTTGCGAAGGCGGCTCTCTGGACTGTAACTGACACTGAGGCACGAAAGCGTGGGGAGCAAACAGG	d_Bacteria,p_Firmicutes,c_Clostridia,o_Clostridiales,f_Peptostreptococcaceae,g_Romboutsia
ASV_167	0	0	0	0	0	0	0.402564	0	0	0	0	0	0	0	0	0	0	0	0	TACGTAGGTGGCGAGCGTTGTCCGGAATTATTGGGCGTAAAGAGTATGTAGGTGGATACTTAAGTCAGATGTGAAATTCCCGAGCTTAACTTGGGCACTGCATTTGAAACTGGGTATCTAGAGTGCAGGAGAGGAAAGTGGAATTCCTAGTGTAGCGGTGAAATGCGTAGAGATTAGGAAGAACACCAGTGGCGAAGGCGACTTTCTGGACTGTAACTGACACTGAGATACGAAAGCGTGGGGAGCAAACAGG	d_Bacteria,p_Firmicutes,c_Clostridia,o_Clostridiales,f_Clostridiaceae_1,g_Clostridium_sensu_stricto
ASV_150	0	0	0	0	0.001003	0	0	0	0.428604	0.001045	0	0	0	0	0	0	0	0	0	TACGTAGGGGGCAAGCGTTATCCGGATTTACTGGGTGTAAAGGGAGCGTAGACGGTACTGTAAGTCTGAAGTGAAAGCCCGCGGCTCAACTGCGGGACTGCTTTGGAAACTATGGAACTAGAGTGTCGGAGAGGTAAGTGGAATTCCTAGTGTAGCGGTGAAATGCGTAGATATTAGGAGGAACACCAGTGGCGAAGGCGACTTACTGGACGATAACTGACGTTGAGGCTCGAAAGCGTGGGGAGCAAACAGG	d_Bacteria,p_Firmicutes,c_Clostridia,o_Clostridiales,f_Lachnospiraceae
ASV_142	0	0	0	0	0	0	0	0.001122	0.416098	0	0	0	0	0	0	0	0	0	0	TACGTAGGGGGCGAGCGTTGTCCGGAATGATTGGGCGTAAAGGGCGCGTAGGCGGCCTGGTAAGTCTGAAGTGAAAGTCCCGCTTTCAAGGTGGGAATTGCTTTGGATACTGCTGGGCTTGAGTGCAGGAGAGGAAAGCGGAATTCCCGGTGTAGCGGTGAAATGCGTAGAGATCGGGAGGAACACCAGTGGCGAAGGCGGCTTTCTGGACTGTAACTGACGCTGAGGCGCGAAAGCGTGGGGAGCAAACAGG	d_Bacteria,p_Firmicutes
ASV_168	0	0	0	0	0	0	0.001059	0.002245	0.409277	0	0	0	0	0	0	0	0	0	0	TACGTAGGGGGCAAGCGTTATCCGGATTTACTGGGTGTAAAGGGAGCGTAGACGGAGAGGCAAGTCTGATGTGAAAGCCCGGGGCTCAACCCCGGGACTGCATTGGAAACTGCCTGTCTGGAGTAACGGAGGGGCAGGCGGAATTCCTGGTGTAGCGGTGAAATGCGTAGATATCAGGAGGAACACCGGTGGCGAAGGCGGCCTGCTGGACGTTGACTGACGTTGAGGCTCGAAAGCGTGGGGAGCAAACAGG	d_Bacteria,p_Firmicutes,c_Clostridia,o_Clostridiales,f_Lachnospiraceae
ASV_149	0	0	0.081301	0.004305	0.002006	0	0.354892	0.016836	0	0	0	0	0	0	0	0.001007	0	0	0	TACGTAGGGTGCAAGCGTTAATCGGAATTACTGGGCGTAAAGCGTGCGCAGGCGGTTATGCAAGACAGAGGTGAAATCCCCGGGCTCAACCTGGGAACTGCCTTTGTGACTGCATGGCTAGAGTACGGTAGAGGGGGATGGAATTCCGCGTGTAGCAGTGAAATGCGTAGATATGCGGAGGAACACCGATGGCGAAGGCAATCCCCTGGACCTGTACTGACGCTCATGCACGAAAGCGTGGGGAGCAAACAGG	d_Bacteria,p_Proteobacteria,c_Betaproteobacteria,o_Burkholderiales,f_Comamonadaceae,g_Pelomonas
ASV_174	0	0	0	0	0	0	0	0	0.409277	0	0	0	0	0	0	0	0	0	0	TACGTAGGTGGCAAGCGTTATCCGGAATCATTGGGCGTAAAGGGTGCGTAGGTGGCGTACTAAGTCTGTAGTAAAAGGCAATGGCTCAACCATTGTAAGCTATGGAAACTGGTAGGCTAGAGTGCAGAAGAGGGCGATGGAATTCCATGTGTAGCGGTAAAATGCGTAGATATATGGAGGAACACCAGTGGCGAAGGCGGTCGCCTGGTCTGTAACTGACACTGAGGCACGAAAGCGTGGGGAGCAAATAGG	d_Bacteria,p_Firmicutes,c_Erysipelotrichia,o_Erysipelotrichales,f_Erysipelotrichaceae
ASV_141	0	0	0	0	0	0	0	0	0	0.374164	0	0	0	0	0	0	0	0	0	CACGGAAGGGACGAACGTTGTTCGGAATCATTGGGCGTAAAGGGTGCGCAGGCTGTCAAGATAGTCTGATGTTAAATCCCGCAGCTTAACTGCGGTTTTGCGTTGGAAACTGTTTGGCTAGAGTAGATTATGGGAAAGCGGAATTCCTAGTGTAGGGGTGAAATCTGTAGATATTAGGAAGAACACCAATGGCGAAGGCAGCTTTCCGGGATCAAACTGACGCTGAGGCACGAAAGTGTGGGTAGCAAACAGG	d_Bacteria
ASV_208	0	0	0	0	0	0	0	0	0	0.369983	0.001029	0	0	0	0	0	0	0	0	CACGTAGGTGACGAGCGTTATTCGGATTCACTGGGCGTAAAGGGTCCGCAGGGGGTCTGCCAAGTCTGTTGTGAAATCCGGCGGCTCAACCGCCGGCTGCAATGGAAACTGGCGGACTGGAGGGCGCGATGGGCAGACGGAACACTTGGTGTAGCGGTGGAATGCGTGGATATCAAGTGGAACACCGACGGCGGAAGCGGTCTGCTGGCGCGCAACTGACCCTCAGGGACGAAAGCATGGGTAGCGAACAGG	d_Bacteria
ASV_143	0	0	0	0	0	0.015008	0	0	0	0.360577	0.001029	0	0	0	0	0	0	0	0	TACGTAGGTGACAAGCGTTATCCGGAATTATTGGGCGTAAAGAGTGAGTAGGCGGTTCGGTCAGTCTGAGGTTAAATCCAGTCGCTTAACGACTGTCAGCCTTGGAAACTGCCGGACTCGAGTGCGGGAGAGGTTAGTGGAATTCCATGTGTAGCGGTAAAATGCGTAGATATATGGAGGAACATCAGTGGCGAAGGCGACTAACTGGTCCGCAACTGACGCTCAGTCACGAAAGCGTGGGGAGCAAATAGG	d_Bacteria,p_Firmicutes
ASV_374	0.003021	0	0.020325	0.003229	0	0.060033	0.003178	0	0	0	0.326279	0	0	0	0	0	0	0	0	TACGTAGGTGGCAAGCGTTGTCCGGATTTACTGGGCGTAAAGGGAGCGTAGGCGGACTTTTAAGTGAGATGTGAAATACCCGGGCTCAACTTGGGTGCTGCATTTCAAACTGGAAGTCTAGAGTGCAGGAGAGGAGAATGGAATTCCTAGTGTAGCGGTGAAATGCGTAGAGATTAGGAAGAACACCAGTGGCGAAGGCGACTTTCTGGACTGTAACTGACGCTGAGGCTCGAAAGCGTGGGGAGCAAACAGG	d_Bacteria,p_Firmicutes,c_Clostridia,o_Clostridiales,f_Clostridiaceae_1,g_Clostridium_sensu_stricto
ASV_158	0	0	0	0	0	0	0	0.003367	0.366075	0.00209	0	0	0	0	0	0	0	0	0	TACGTAGGTGGCAAGCGTTATCCGGAATCATTGGGCGTAAAGGGTGCGTAGGTGGCGTACTAAGTCTGTAGTAAAAGGCAATGGCTCAACCATTGTAAGCTATGGAAACTGGTAAGCTAGAGTGCAGAAGAGGGCGATGGAATTCCATGTGTAGCGGTAAAATGCGTAGATATATGGAGGAACACCAGTGGCGAAGGCGGTCGCCTGGTCTGTAACTGACACTGAGGCACGAAAGCGTGGGGAGCAAATAGG	d_Bacteria,p_Firmicutes,c_Erysipelotrichia,o_Erysipelotrichales,f_Erysipelotrichaceae,g_Longicatena
ASV_178	0	0.753012	1.26016	0	0.007021	2.98664	0.019069	0	0	0.001045	0.006176	0	0.001016	0	0	0.002014	0	0.002035	0.003031	TACGTAGGTGGCAAGCGTTGTCCGGAATTATTGGGCGTAAAGGGCGCGCAGGCGGCGTCGTAAGTCGGTCTTAAAAGTGCGGGGCTTAACCCCGTGAGGGGACCGAAACTGCGATGCTAGAGTATCGGAGAGGAAAGCGGAATTCCTAGTGTAGCGGTGAAATGCGTAGATATTAGGAGGAACACCAGTGGCGAAAGCGGCTTTCTGGACGACAACTGACGCTGAGGCGCGAAAGCCAGGGGAGCAAACGGG	d_Bacteria,p_Firmicutes,c_Negativicutes,o_Veillonellales,f_Veillonellaceae,g_Megasphaera
ASV_157	0	0	0	0	0	0.015008	0	0	0	0.333403	0	0	0	0	0	0	0	0	0	TACGTAGGGGGCGAGCGTTGTCCGGAATTACTGGGCGTAAAGCGCACGCAGGCTGAATGATAAGTCAGGTGTAAAAGGATGCGGCTCAACTGCATTTAGTCAGCTGATACTGTCATACTAGAGTATGTGAGAGGGAAGCGGAATTCCTGGTGTAGCGGTGAAATGCGTAGATATCAGGAGGAACACCGGTGGCGAAGGCGGCTTCCTGGCACAAGACTGACGCTCATGTGCGAAAGCCAGGGCAGCAAACGGG	d_Bacteria,p_Synergistetes,c_Synergistia,o_Synergistales,f_Synergistaceae,g_Synergistes
ASV_162	0	0	0	0	0	0	0	0	0	0.332358	0.002059	0	0	0	0	0	0	0	0	TACGTAGGGAGCGAGCGTTATCCGGAATTATTGGGTGTAAAGGGTGCGTAGATGGGGATTTAAGTTAGTTGTGAAAGTCCTTGGCTTAACTGAGGGATTGCAACTGAAACTGAATTTCTTGAGTGCAGGAGAGGAAAGCGGAATTTCTAGTGTAGCGGTGAAATGCGTAGATATTAGGAGGAACACCAGTGGCGAAGGCGGCTTTCTGGACTGTAACTGACATTGAGGCACGAAAGTGTGGGGAGCAAACAGG	d_Bacteria,p_Firmicutes,c_Clostridia,o_Clostridiales
ASV_184	0	0.112952	0.670732	0	0.002006	3.60198	0.018009	0	0	0	0.006176	0	0.001016	0	0	0	0	0.016279	0.00101	TACGGAAGGTCCGGGCGTTATCCGGATTTATTGGGTTTAAAGGGAGCGTAGGCCGGAGATTAAGCGTGTTGTGAAATGTAGACGCTCAACGTCTGCACTGCAGCGCGAACTGGTTTCCTTGAGTACGCACAAAGTGGGCGGAATTCGTGGTGTAGCGGTGAAATGCTTAGATATCACGAAGAACTCCGATTGCGAAGGCAGCTCACTGGAGCGCAACTGACGCTGAAGCTCGAAAGTGCGGGTATCGAACAGG	d_Bacteria,p_Bacteroidetes,c_Bacteroidia,o_Bacteroidales,f_Prevotellaceae,g_Prevotella
ASV_176	0	0.715361	0.873984	0	0.002006	3.2718	0.015891	0	0	0	0.004117	0	0.005082	0.003054	0	0	0	0.002035	0.002021	TACGTAGGTCCCGAGCGTTGTCCGGATTTATTGGGCGTAAAGCGAGCGCAGGCGGTTTAATAAGTCTGAAGTTAAAGGCAGTGGCTTAACCATTGTTCGCTTTGGAAACTGTTAAACTTGAGTGCAGAAGGGGAGAGTGGAATTCCATGTGTAGCGGTGAAATGCGTAGATATATGGAGGAACACCGGTGGCGAAAGCGGCTCTCTGGTCTGTAACTGACGCTGAGGCTCGAAAGCGTGGGGAGCAAACAGG	d_Bacteria,p_Firmicutes,c_Bacilli,o_Lactobacillales,f_Streptococcaceae,g_Streptococcus
ASV_156	0	0	0	0	0	0	0	0.001122	0.351296	0	0	0	0	0	0	0	0	0	0	TACGTAGGGGGCAAGCGTTATCCGGATTTACTGGGTGTAAAGGGAGCGTAGACGGCACAGCAAGTCTGAAGTGAAATCCCCGGGCTCAACCCGGGAACTGCTTTGGAAACTGCTGGGCTGGAGTGCTGGAGAGGCAAGCGGAATTCCTAGTGTAGCGGTGAAATGCGTAGATATTAGGAGGAACACCAGTGGCGAAGGCGGCTTGCTGGACAGTAACTGACGTTGAGGCTCGAAAGCGTGGGGAGCAAACAGG	d_Bacteria,p_Firmicutes,c_Clostridia,o_Clostridiales,f_Lachnospiraceae
ASV_181	0	0	0	0	0	0	0.315695	0	0	0	0	0	0.001016	0	0	0	0	0	0	TACGTAGGTGGCGAGCGTTGTCCGGATTTACTGGGCGTAAAGGGTGCGTAGGCGGATTCTTAAGTGGGATGTGAAATACCCGGGCTTAACTTGGGTGCTGCATTCCAAACTGGGAATCTAGAGTGCAGGAGAGGAAAGTGGAATTCCTAGTGTAGCGGTGAAATGCGTAGAGATTAGGAAGAACACCAGTGGCGAAGGCGACTTTCTGGACTGTAACTGACGCTGAGGCACGAAAGCGTGGGTAGCAAACAGG	d_Bacteria,p_Firmicutes,c_Clostridia,o_Clostridiales,f_Clostridiaceae_1,g_Clostridium_sensu_stricto
ASV_173	0	0	0	0	0	0	0	0	0.002274	0.001045	0	0	0	0	0	0	0	0.128193	0.170754	TACGTAGGTGGCAAGCGTTATCCGGATTTACTGGGTGTAAAGGGCGTGTAGGCGGGACTGCAAGTCAGATGTGAAAACCAAGGGCTCAACTCTTGGCCTGCATTTGAAACTGTAGTTCTTGAGTACTGGAGAGGCAGATGGAATTCCTAGTGTAGCGGTGAAATGCGTAGATATTAGGAGGAACACCAGTGGCGAAGGCGATCTGCTGGACAGCAACTGACGCTGAGGCGCGAAAGCGTGGGGAGCAAACAGG	d_Bacteria,p_Firmicutes,c_Clostridia,o_Clostridiales,f_Ruminococcaceae,g_Flintibacter
ASV_214	0	0	0	0	0	0	0	0.002245	0.329695	0	0	0	0	0	0	0	0	0	0	TACGTAGGGGGCGAGCGTTGTCCGGATTCATTGGGCGTAAAGGGCGCGTAGGCGGCCCGGAAGGCCGGGGGTGAAAGCGCGGGGCCCAACCCCGCAAGCGCCCCCGGGACCGCCGGGCTCGGGTCCCGCAGGGGGTGGCGGAACTCCCGGTGTAGCGGTGGAATGCGCAGATATCGGGAGGAACACCGGTGGCGAAGGCGGCCACCTGGGCGGCGACCGACGCTGAGGCGCGAGAGCCGGGGGAGCGAACAGG	d_Bacteria,p_Actinobacteria,c_Coriobacteriia
ASV_180	0	0	0	0	0	0	0	0	0	0.305184	0	0	0	0	0	0	0	0	0	TACGTAGGGGGCAAGCGTTATCCGGATTTACTGGGTGTAAAGGGAGCGTAGACGGAATGGCAAGTCTGATGTGAAAACCCGGGGCTCAACCCCGGGACTGCATTGGAAACTGTTGTTCTAGAGTATCGGAGGGGTAAGCGGAATTCCTGGTGTAGCGGTGAAATGCGTAGATATCAGGAGGAACACCGGTGGCGAAGGCGGCTTACTGGACGATCACTGACGTTGAGGCTCGAAAGCGTGGGGAGCAAACAGG	d_Bacteria,p_Firmicutes,c_Clostridia,o_Clostridiales,f_Lachnospiraceae
ASV_161	0	0	0	0	0	0	0	0	0.329695	0	0	0	0	0	0	0	0	0	0	TACGTAGGGGGCAAGCGTTATCCGGATTTACTGGGTGTAAAGGGAGCGTAGACGGCACAGCAAGTCTGAAGTGAAATCCCCGGGCTCAACCCGGGAACTGCTTTGGAAACTGTTGGGCTGGAGTGCTGGAGAGGCAAGCGGAATTCCTAGTGTAGCGGTGAAATGCGTAGATATTAGGAGGAACACCAGTGGCGAAGGCGGCTTGCTGGACAGTAACTGACGTTGAGGCTCGAAAGCGTGGGGAGCAAACAGG	d_Bacteria,p_Firmicutes,c_Clostridia,o_Clostridiales,f_Lachnospiraceae
ASV_166	0	0	0	0	0	0	0	0.002245	0.3206	0	0	0	0	0	0	0	0	0	0	TACGTAGGGGGCAAGCGTTATCCGGAATTATTGGGCGTAAAGAGTATGTAGGTGGTTTTTTAAGCGCAGGGTCTAAGGCAGCGGCTTAACCGATGTTTGCCCTGTGAACTGGAGGACTTGAGTGCTGGAGAGGAAAGCGGAATTCCTAGTGTAGCGGTGAAATGCGTAGATATTAGGAGGAACACCAGTGGCGAAGGCGGCTTTCTGGACAGTAACTGACACTGAGATACGAAAGCGTGGGGAGCAAACAGG	d_Bacteria,p_Firmicutes,c_Clostridia,o_Clostridiales
ASV_175	0	0	0	0	0	0.030017	0	0.002245	0.316053	0	0	0	0	0	0	0	0	0	0	TACGTAGGTGGCAAGCGTTATCCGGATTTACTGGGTGTAAAGGGCGTGTAGGCGGGAAGGCAAGTCAGATGTGAAAACTATGGGCTCAACCCATAGCCTGCATTTGAAACTGTTTTTCTTGAGTACTGGAGAGGCAGGCGGAATTCCGTGTGTAGCGGTGAAATGCGTAGATATACGGAGGAACACCAGTGGCGAAGGCGGCCTGCTGGACAGCGACTGACGCTGAGGCGCGAAAGCGTGGGGAGCAAACAGG	d_Bacteria,p_Firmicutes,c_Clostridia,o_Clostridiales,f_Ruminococcaceae,g_Intestinimonas
ASV_209	0	0.263554	1.05691	0	0.001003	3.00165	0.010594	0.001122	0	0	0.008234	0	0.001016	0	0	0.001007	0	0	0	TACGTAGGTGGCAAGCGTTGTCCGGATTTATTGGGCGTAAAGCGAGCGCAGGCGGAAAGATAAGTCTGAAGTGAAAGCCCCCGGCTTAACCGGGGAACTGCTTCGGAAACTGTCCTTCTTGAGTGCAGAAGAGGAGAGTGGAACTCCATGTGTAGCGGTGGAATGCGTAGATATATGGAAGAACACCAGTGGCGAAGGCGGCTCTCTGGTCTGCAACTGACGCTGAGGCTCGAAAGCATGGGTAGCGAACAGG	d_Bacteria,p_Firmicutes,c_Bacilli,o_Lactobacillales,f_Lactobacillaceae,g_Lactobacillus
ASV_220	0	0	0	0.3003	0	0	0	0	0	0	0	0	0	0	0	0	0	0	0	TACGTAGGTGGCAAGCGTTGTCCGGATTTACTGGGCGTAAAGGGAGCGTAGGCGGACTTTTAAGTGAGATGTGAAATACCCGAGCTCAACTTGGGGGCTGCATTTCAAACTGGAAGTCTAGAGTGCAGGAGAGGAGAGTGGAATTCCTAGTGTAGCGGTGAAATGCGTAGAGATTAGGAAGAACACCAGTGGCGAAGGCGCTTCTCTGGACTGTAACTGACGCTGAGGCTCGAAAGCGTGGGGAGCAAACAGG	d_Bacteria,p_Firmicutes,c_Clostridia,o_Clostridiales,f_Clostridiaceae_1,g_Clostridium_sensu_stricto
ASV_177	0	0	0	0	0	0	0	0	0.101182	0.196488	0.002059	0	0	0	0	0	0	0	0	AACGTAGGTGGCAAGCGTTGTCCGGAATTACTGGGTGTAAAGGGAGCGCAGGCGGGTCGGTAAGTTGGGAGTGAAAACTATGGGCTCAACCCATAAATTGCTTTCAAAACTGCTGATCTTGAGTGGTGTAGAGGTAGGCGGAATTCCCGGTGTAGCGGTGGAATGCGTAGATATCGGGAGGAACACCAGTGGCGAAGGCGGCCTACTGGGCACTAACTGACGCTGAGGCTCGAAAGCATGGGTAGCAAACAGG	d_Bacteria,p_Firmicutes,c_Clostridia,o_Clostridiales,f_Ruminococcaceae
ASV_263	0	0	0	0	0	0	0	0	0	0.285326	0.001029	0	0	0	0	0	0	0	0	TACAGAGGTGGCGAGCGTTGTTCGGAATCACTGGGCGTAAAGGGCGCGTAGGCGGCCGCGAGCGTGCGGGGTGTGAAATCTCCGGGCTTAACCCGGAAAGTGCGCCCCGGACTGCGCGGCTCGAGAGCGGGAGGGGGATGCGGAACGCAGGGTGTAGCGGTGAAATGCGTTGATATCCTGCGGAACACCGGAGGCGAAGGCGGCATCCTGGAACGCTTCTGACGCTGAGGCGCGAAAGTCGGGGGAGCAAACAGG	d_Bacteria,p_Verrucomicrobia,c_Subdivision5
ASV_145	0.269908	0	0	0	0	0	0	0	0	0	0	0	0	0	0	0	0	0	0	TACGTAGGTGGCAAGCGTTGTCCGGATTTACTGGGCGTAAAGAGTATGTAGGTGGGTGCTTAAGTCAGATGTGAAATTCCCGGGCTTAACCTGGGCGCTGCATTTGAAACTGGGCATCTAGAGTGCAGGAGAGGAAAGTGGAATTCCTAGTGTAGCGGTGAAATGCGTAGAGATTAGGAAGAACACCAGTGGCGAAGGCGACTTTCTGGACTGTAACTGACACTGAGATACGAAAGCGTGGGTAGCAAACAGG	d_Bacteria,p_Firmicutes,c_Clostridia,o_Clostridiales,f_Clostridiaceae_1,g_Clostridium_sensu_stricto
ASV_169	0	0	0	0	0.001003	0	0	0	0.03297	0.244565	0.001029	0	0	0	0	0	0	0.001017	0	TACGGAGGATCCGAGCGTTATCCGGATTTATTGGGTTTAAAGGGAGCGTAGGTGGATTGTTAAGTCAGTTGTGAAAGTTTGCGGCTCAACCGTAAAATTGCAGTTGAAACTGGCAGTCTTGAGTACAGTAGAGGTGGGCGGAATTCGTGGTGTAGCGGTGAAATGCTTAGATATCACGAAGAACTCCGATTGCGAAGGCAGCTCACTAGACTGCAACTGACACTGATGCTCGAAAGTGTGGGTATCAAACAGG	d_Bacteria,p_Bacteroidetes,c_Bacteroidia,o_Bacteroidales,f_Bacteroidaceae,g_Bacteroides
ASV_179	0	0	0	0	0	0	0	0	0	0.271739	0.001029	0	0	0	0	0	0	0	0	TACGTAGGGAGCGAGCGTTGTCCGGAATTATTGGGTGTAAAGGGTGCATAGGCGGGGATACAAGTTAGTTGTGAAAGCCCTTGGCTTAACTGAGGAATTGCAACTGAAACTATATTTCTTGAGTGCAGGAGAGGGAAGCGGAATTTCTAGTGTAGCGGTGAAATGCGTAGATATTAGGAAGAACACCAGTGGCGAAGGCGGCTTTCTGGACTGTAACTGACGCTAAAGCACGAAAGTGTGGGGAGCGAACAGG	d_Bacteria,p_Firmicutes
ASV_185	0	8.13253	0.365854	0	0.006018	0.165091	0.004238	0	0	0.001045	0.001029	0.002046	0	0	0	0	0	0.001017	0	TACGTAGGTGGCAAGCGTTATCCGGATTTACTGGGCGTAAAGGGAGCGTAGGCGGATATTTAAGTGGGATGTGAAATACCCGAGCTTAACTTGGGAGCTGCATTCCAAACTGGATATCTAGAGTGCAGGAGAGGAGAATGGAATTCCTAGTGTAGCGGTGAAATGCGTAGAGATTAGGAAGAACACCAGTGGCGAAGGCGATTCTCTGGACTGTAACTGACGCTGAGGCTCGAAAGCGTGGGGAGCAAACAGG	d_Bacteria,p_Firmicutes,c_Clostridia,o_Clostridiales,f_Clostridiaceae_1,g_Sarcina
ASV_267	0	0	0	0	0	0	0	0	0	0.271739	0	0	0	0	0	0	0	0	0	TACGTAGGTGGCGAGCGTTATCCGGAATTACTGGGCGTAAAGAGTGAGCAGGCGGCTGGTCAAGTTTGAAGTGAAAGCGTGAGGCTCAACCTCATACAGCTTCGAAAACTGCCCGGCTAGAGTGCGAGAGAGGTAAGCGGAATTCCATGTGTAGCGGTGAAATGCGTAGATATATGGAGGAACACCAGTGGCGAAGGCGGCTTACTAGCTCGATACTGACGCTCATTCACGAAAGCGTGGGGAGCAAATAGG	d_Bacteria,p_Firmicutes
ASV_226	0	0	0	0	0	0	0	0	0.291041	0	0	0	0	0.001018	0	0	0	0.002035	0	TACGGAGGATCCGAGCGTTATCCGGATTTATTGGGTTTAAAGGGAGCGTAGGCGGGTTGTTAAGTCAGTTGTGAAAGTTTGCGGCTCAACCGTAAAATTGCAGTTGATACTGGCGACCTTGAGTGCAACAGAGGTAGGCGGAATTCGTGGTGTAGCGGTGAAATGCTTAGATATCACGAAGAACTCCGATTGCGAAGGCAGCTTACTGGATTGTAACTGACGCTGATGCTCGAAAGTGTGGGTATCAAACAGG	d_Bacteria,p_Bacteroidetes,c_Bacteroidia,o_Bacteroidales,f_Bacteroidaceae,g_Bacteroides
ASV_215	0	0	0	0	0	0	0	0	0	0.268604	0.001029	0	0	0	0	0	0	0	0	TACGGAGGGTCCGGGCGTTATCCGGATTTACTGGGTTTAAAGGGTGCGTAGGCGGGCCGTTAAGTCGGCGGTGAAAGGCGGCGGCTCAACCGTCGGACTGCCGTCGATACTGGCGGCCTTGGATGCGGTCGGGGCGGGTGGAATTCGTGGTGTAGCGGTGAAATGCATAGATATCACGAGGAACGCCGATAGCGAAAGCAGCCCGCCGGGCCGTGATCGACGCTGAGGCACGAAAGCGTGGGGATCGAACAGG	d_Bacteria,p_Bacteroidetes
ASV_191	0	0	0	0	0	0	0	0	0	0.266513	0.001029	0	0	0	0	0	0	0	0	TACCTGCAGCCCAAGTGGTGGTCGATTTTATTGAGTCTAAAGCGTTCGTAGCCGGTTTGGTAAATCTTTGGGTAAATCGGAGGGCTTAACTCTCCGAATTCCGAGGAGACTGCCAGACTTGGGACCGGGAGAGGCTAGAGGTACTTCTGGGGTAGGGGTAAAATCCTGTAATCCTAGAAGGACCACCGGTGGCGAAGGCGTCTAGCTAGAACGGATCCGACGGTGAGGGACGAAGCCCTGGGTCGCAAACGGG	d_Archaea,p_Euryarchaeota,c_Thermoplasmata,o_Methanomassiliicoccales,f_Methanomassiliicoccaceae,g_Methanomassiliicoccus
ASV_171	0	0	0	0	0	0	0	0.001122	0.101182	0.169314	0	0	0	0	0	0	0	0	0	TACGTAGGTGGCAAGCGTTATCCGGAATCATTGGGCGTAAAGGGTGCGTAGGTGGCGTACTAAGTCTGTAGTAAAAGGCAATGGCTCAACCATTGTAAGCTATGGAAACTGGTATGCTGGAGTGCAGAAGAGGGCGATGGAATTCCATGTGTAGCGGTAAAATGCGTAGATATATGGAGGAACACCAGTGGCGAAGGCGGTCGCCTGGTCTGTAACTGACACTGAGGCACGAAAGCGTGGGGAGCAAATAGG	d_Bacteria,p_Firmicutes,c_Erysipelotrichia,o_Erysipelotrichales,f_Erysipelotrichaceae
ASV_195	0	0	0	0	0	0	0	0	0	0.262333	0.001029	0	0	0	0	0	0	0	0	TACGGAGGATGCGAGCGTTATCCGGATTTATTGGGTTTAAAGGGTGCGTAGGCGGTTGCGGAAGTCAGCGGTGAAATACCGGCGCTCAACGCCGGGGCTGCCGTTGAAACTCCGCGGCTGGAGTTCGGATGCCGTGGGAGGAATGAGTGGTGTAGCGGTGAAATGCATAGATATCACGCAGACGGCCGATTGCGAAGGCATCTCACGAAGCCGCGACTGACGCTGATGCACGAAAGCGTGGGTATCGAACAGG	d_Bacteria,p_Bacteroidetes,c_Bacteroidia,o_Bacteroidales
ASV_216	0	0	0	0.260476	0	0	0	0	0	0	0	0	0	0	0	0	0	0	0	TACGTAGGTGGCAAGCGTTGTCCGGATTTACTGGGCGTAAAGGGAGCGTAGGCGGACTTTTAAGTGAGATGTGAAATACCCAAGCTCAACTTGGGGGCTGCATTTCAAACTGGAAGTCTAGAGTGCAGGAGAGGAGAGTGGAATTCCTAGTGTAGCGGTGAAATGCGTAGAGATTAGGAAGAACACCAGTGGCGAAGGCGACTCTCTGGACTGTAACTGACGCTGAGGCTCGAAAGCGTGGGGAGCAAACAGG	d_Bacteria,p_Firmicutes,c_Clostridia,o_Clostridiales,f_Clostridiaceae_1,g_Clostridium_sensu_stricto
ASV_198	0	0	0	0	0	0	0	0	0	0.251881	0.001029	0	0	0	0	0	0	0	0	TACGGAGGATACGAGCGTTATCCGGATTTATTGGGTTTAAAGGGTGCGTAGGCGGATATGTAAGTCAGTGGTGAAAACCGCCCGCTCAACGGGGGGCTTGCCTTTGATACTGTGTATCTGGAGTATGCGTGGCGTAACCGGAATGTGATGTGTAGCGGTGAAATGCATAGATATGTCACAGAACGCCGATCGTGGAGACAGGTTACGAATGCGTTACTGACGCTGAGGCACGAAAGCGTGGGTATCAAACAGG	d_Bacteria,p_Bacteroidetes
ASV_206	0	0	0	0	0	0	0	0	0.261482	0.009406	0	0	0	0	0	0	0	0	0	TACGTAGGGGGCGAGCGTTATCCGGAATTACTGGGTGTAAAGGGTGCGTAGGCGGCCCGGCAAGTCTGTTGTGAAAGACGATGGCTTAACCATGGAAGTGCAATGGAAACTGCGGGGCTAGAGTGCAGGAGAGGAAAGCGGAATTCCTAGTGTAGCGGTGAAATGCGTAGATATTAGGAAGAACACCAGTGGCGAAGGCGGCTTTCTGGACTGCAACTGACGCTGAGGCACGAAAGCGTGGGGAGCAAACAGG	d_Bacteria,p_Firmicutes,c_Clostridia,o_Clostridiales
ASV_188	0	0	0	0	0	0.015008	0	0	0	0.242475	0.002059	0	0	0	0	0	0	0	0	TACGGAGGATGCGAGCGTTATCCGGATTTATTGGGTTTAAAGGGTGCGCAGGCGGATTGTCAAGTCAGTGGTGAAAGGTACATGCTCAACATGTAGAGAGCCAATGATACTGTCGGTCTGGTATGCATGTGGCGTAGCCGGAATGTGTCAAGTAGCGGTGAAATGCATAGATATGACACAGAACACCGATTGTGCAGACAGGTTACGAACATGAGATAGACGCTGAGGCACGAGAGCGTGGGGAGCAAACAGG	d_Bacteria,p_Bacteroidetes
ASV_197	0	0	0	0	0	0	0	0.002245	0.259209	0.001045	0	0	0	0	0	0	0	0	0	TACGTAGGTGGCAAGCGTTATCCGGAATCATTGGGCGTAAAGGGTGCGTAGGTGGCGTACTAAGTCTGTAGTAAAAGGCAATGGCTCAACCATTGTAAGCTATGGAAACTGGTATGCTAGAGTGCAGAAGAGGGCGATGGAATTCCATGTGTAGCGGTAAAATGCGTAGATATATGGAGGAACACCAGTGGCGAAGGCGGTCGCCTGGTCTGTAACTGACACTGAGGCACGAAAGCGTGGGGAGCAAATAGG	d_Bacteria,p_Firmicutes,c_Erysipelotrichia,o_Erysipelotrichales,f_Erysipelotrichaceae,g_Longicatena
ASV_182	0	0	0	0	0	0	0	0	0.219418	0.038671	0.001029	0	0	0	0	0	0	0	0	TACGTAGGGGGCAAGCGTTATCCGGATTTACTGGGTGTAAAGGGAGCGTAGACGGTAAAGCAAGTCTGAAGTGAAAGCCCGCGGCTCAACTGCGGGACTGCTTTGGAAACTGTTTAACTGGAGTGTCGGAGAGGTAAGTGGAATTCCTAGTGTAGCGGTGAAATGCGTAGATATTAGGAGGAACACCAGTGGCGAAGGCGACTTACTGGACGATAACTGACGTTGAGGCTCGAAAGCGTGGGGAGCAAACAGG	d_Bacteria,p_Firmicutes,c_Clostridia,o_Clostridiales,f_Lachnospiraceae,g_Clostridium_XlVa
ASV_189	0	0	0	0	0	0	0	0	0.261482	0	0	0	0	0	0	0	0	0	0	TACGGAGGATCCAAGCGTTATCCGGATTTATTGGGTTTAAAGGGTGCGTAGGCGGTTTGATAAGTTAGAGGTGAAATACCGGTGCTTAACACCGGAACTGCCTCTAATACTGTTGAACTAGAGAGTAGTTGCGGTAGGCGGAATGTATGGTGTAGCGGTGAAATGCTTAGAGATCATACAGAACACCGATTGCGAAGGCAGCTTACCAAACTATATCTGACGTTGAGGCACGAAAGCGTGGGGAGCAAACAGG	d_Bacteria,p_Bacteroidetes,c_Bacteroidia,o_Bacteroidales,f_Rikenellaceae,g_Alistipes
ASV_201	0	4.48042	0.243902	0	0.002006	1.2757	0.006356	0	0	0	0.002059	0.001023	0	0	0	0	0	0	0	TACGTAGGTCCCGAGCGTTGTCCGGATTTATTGGGCGTAAAGCGAGCGCAGGCGGTTTCATAAGTCTGAAGTTAAAGGCAGTGGCTTAACCATTGTACGCTTTGGAAACTGTGAGACTTGAGTGCAGAAGGGGAGAGTGGAATTCCATGTGTAGCGGTGAAATGCGTAGATATATGGAGGAACACCGGTGGCGAAAGCGGCTCTCTGGTCTGTAACTGACGCTGAGGCTCGAAAGCGTGGGGAGCAAACAGG	d_Bacteria,p_Firmicutes,c_Bacilli,o_Lactobacillales,f_Streptococcaceae,g_Streptococcus
ASV_204	0	0	0	0	0	0	0	0	0.250114	0.006271	0	0	0	0	0	0	0	0	0	TACGTAGGGGGCAAGCGTTATCCGGATTTATTGGGCGTAAAGCGCGCGTAGGCGGCGCTTCAAGCAAAACCTCTAATCTTAAGGCTCAACCTTAAGCCGGGTTTTGAACTGGAGTGCTCGAGTTTGGTAGAGGCAGGTGGAATTCCCGGTGTAGCGGTGAAATGCGCAGATATTGGGAAGAACACCGATGGCGAAGGCAGCCTGCTGGGCCATAACTGACGCTGAGGCGCGAAAGCTGGGGGAGCAAACAGG	d_Bacteria,p_Actinobacteria,c_Coriobacteriia,o_Eggerthellales,f_Eggerthellaceae
ASV_228	0	0	0	0	0	0	0	0	0	0.233069	0.002059	0	0	0	0	0	0	0	0	TACGTAGGGAGCGAGCGTTGTCCGGAATTACTGGGCGTAAAGGGTGCGTAGGCGGTTCGGTAAGTCGGATGTGAAATACCCGGGCTTAACTCGGGAGGTGCATCCGATACTGTCGGACTTGAGTGCAGGAGAGGAAAGCGGAATTCCTAGTGTAGCGGTGAAATGCGTAGATATTAGGAGGAACACCGGCGGCGAAGGCGGCTTTCTGGACTGTAACTGACGCTGAGGCACGAAAGCGTGGGGAGCAAACAGG	d_Bacteria,p_Firmicutes,c_Clostridia,o_Clostridiales,f_Clostridiaceae_1
ASV_193	0	0	0	0	0	0	0	0	0	0	0	0	0	0	0	0.175207	0	0.006104	0.037384	TACGTAGGTGGCAAGCGTTGTCCGGATTTACTGGGCGTAAAGGGAGCGTAGGCGGATCTTTAAGTGGGATGTGAAATACTCGGGCTCAACCTGGGGGCTGCATTCCAAACTGGGGATCTAGAGTACAGGAGGGGAGAGTGGAATTCCTAGTGTAGCGGTGAAATGCGTAGAGATTAGGAAGAACATCAGTGGCGAAGGCGACTCTCTGGACTGTAACTGACGCTGAGGCTCGAAAGCGTGGGGAGCAAACAGG	d_Bacteria,p_Firmicutes,c_Clostridia,o_Clostridiales,f_Clostridiaceae_1,g_Clostridium_sensu_stricto
ASV_172	0	0	0	0	0	0	0	0.001122	0.244429	0	0	0	0	0	0	0	0	0	0	TACGTATGGGGCAAGCGTTATCCGGAATTATTGGGCGTAAAGAGTACGTAGGTGGTAATTTAAGCTTAGGGTTTAAGGCAATAGCTCAACTATTGTAAGCCTTAAGAACTGGACTACTTGAGTGCAGGAGAGGAAAGCGGAATTCCTAGTGTAGCGGTGAAATGCGTAGATATTAGGAGGAACACCAGTGGCGAAGGCGGCTTTCTGGACTGTTACTGACACTGAGGTACGAAAGCGTGGGGAGCAAACAGG	d_Bacteria,p_Firmicutes,c_Clostridia,o_Clostridiales
ASV_205	0	0	0	0	0	0	0	0	0	0.218436	0.002059	0	0	0	0	0	0	0	0	TACGTAGGGGGCGAGCGTTGTCCGGAATGACTGGGCGTAAAGGGTGTGTAGGCGGGTCTGCAAGTTAGATGTGTAATACCCAGAGCTTAACTCGGGTGCTGCATCTGAGACTACAGGTCTTGAGTGTCGGAGGGGTAAGTGGAATTCCTAGTGTAGCGGTGAAATGCGTAGATATTAGGAGGAACATCAGAGGCGAAGGCGACTTACTGGACGATAACTGACGCTGAGGCACGAAAGCGTGGGGAGCAAACAGG	d_Bacteria,p_Firmicutes,c_Clostridia,o_Clostridiales
ASV_262	0	0.828313	1.23984	0	0.011033	1.15564	0.023306	0.001122	0.002274	0	0.006176	0.002046	0.001016	0.001018	0	0.001007	0	0	0.00101	TACGTAGGTGGCAAGCGTTGTCCGGATTTATTGGGCGTAAAGCGAGCGCAGGCGGAATGATAAGTCTGATGTGAAAGCCCACGGCTCAACCGTGGAACTGCATCGGAAACTGTCATTCTTGAGTGCAGAAGAGGAGAGTGGAACTCCATGTGTAGCGGTGGAATGCGTAGATATATGGAAGAACACCAGTGGCGAAGGCGGCTCTCTGGTCTGCAACTGACGCTGAGGCTCGAAAGCATGGGTAGCGAACAGG	d_Bacteria,p_Firmicutes,c_Bacilli,o_Lactobacillales,f_Lactobacillaceae,g_Lactobacillus
ASV_194	0	0	0	0	0.001003	0	0	0	0	0.212166	0.001029	0	0	0	0	0	0	0	0	TACGTAGGGAGCAAGCGTTATCCGGATTTACTGGGTGTAAAGGGCGAGTAGGCGGGCTGGCAAGTTGGGAGTGAAATCCGGGGGCTTAACCCCCGAACTGCTTTCAAAACTGCTGGCCTTGAGTGATGGAGAGGCAGGCGGAATTCCGTGTGTAGCGGTGAAATGCGTAGATATACGGAGGAACACCAGTGGCGAAGGCGGCCTGCTGGACATTAACTGACGCTGAGGCGCGAAAGCGTGGGGAGCAAACAGG	d_Bacteria,p_Firmicutes,c_Clostridia,o_Clostridiales,f_Eubacteriaceae,g_Intestinibacillus
ASV_264	0	1.99548	0.833333	0	0.006018	1.08059	0.020128	0	0.001137	0	0.005146	0	0	0	0	0.001007	0	0.003052	0.003031	TACGTAGGTGGCGAGCGTTATCCGGAATTATTGGGCGTAAAGAGCGCGCAGGTGGTTGATTAAGTCTGATGTGAAAGCCCACGGCTTAACCGTGGAGGGTCATTGGAAACTGGTCGACTTGAGTGCAGAAGAGGGAAGTGGAATTCCATGTGTAGCGGTGAAATGCGTAGAGATATGGAGGAACACCAGTGGCGAAGGCGGCTTCCTGGTCTGTAACTGACACTGAGGCGCGAAAGCGTGGGGAGCAAACAGG	d_Bacteria,p_Firmicutes,c_Erysipelotrichia,o_Erysipelotrichales,f_Erysipelotrichaceae,g_Turicibacter
ASV_196	0	0	0	0	0	0	0	0	0.001137	0.207985	0.001029	0	0	0	0	0	0	0	0	TACGTAGGTGGCAAGCGTTGTCCGGAATGACTGGGCGTAAAGGGTGCGTAGGTGGTTGGTCAAGTTAGTAGCGAAATCCCGGGGCTTAACTCCGGTGCTACTACTAAAACTGATTGACTTGAGTGCAGGAGAGGTAAGCGGAATTCCTAGTGTAGCAGTGAAATGCGTAGATATTAGGAGGAACACCGGTGGCGAAAGCGGCTTGCTGGCCTGTAACTGACACTGAGGCACGAAAGCGTGGGGAGCAAACAGG	d_Bacteria,p_Firmicutes,c_Clostridia,o_Clostridiales
ASV_230	0	0	0	0	0	0	0	0	0.226239	0	0	0	0	0	0	0	0	0	0	TACGTAGGTGGCAAGCGTTATCCGGAATTATTGGGCGTAAAGAGTGAGCAGGCGGTTGCTTAAGTCTGAAGTCAAATGCTGTGGCTTAACCACAGTACGCTTTGGAAACTGGGCAACTAGAGTGCGAGAGAGGTAAGTGGAATTCCATGTGTAGCGGTGAAATGCGTAGATATATGGAGGAACACCAGTGGCGAAGGCGGCTTACTGGCTCGTAACTGACGCTCAGTCACGAAAGCGTGGGTAGCAAATAGG	d_Bacteria,p_Firmicutes
ASV_210	0	0	0	0	0	0	0	0	0	0.20694	0.001029	0	0	0	0	0	0	0	0	AACGTAGGGGGCGAGCGTTGTCCGGAATTACTGGGCGTAAAGGGCTCGTAGGCGGAAAGACAAGTCAGCTGTGAAAGCCGACGGCTTAACCGCAGGATTGCAGTTGAAACTGACTTACTTGAGGCAAGGAGAGGAAGATGGAATTCCCGGTGTAGCGGTGATATGCGTAGATATTGGGAGGAACACCAGTGGCGAAGGCGGTCTTCTGGCCTTGACCTGACGCTGAGGAGCGAAAGCCAGGGTAGCGAACGGG	d_Bacteria,p_Firmicutes,c_Clostridia,o_Thermoanaerobacterales,f_Thermoanaerobacteraceae,g_Syntrophaceticus
ASV_211	0	0	0	0	0	0	0	0	0.216007	0.005226	0	0	0	0	0	0	0	0	0	TACGTAGGGGGCAAGCGTTATCCGGATTTACTGGGTGTAAAGGGAGCGTAGACGGGACGGCAAGTCTGATGTGAAAGCCCGGGGCCCAACCCCGGTATTGCATTGGAAACTGCTGTTCTGGAGTGTCGGAGGGGTAAGCGGAATTCCTAGTGTAGCGGTGAAATGCGTAGATATTAGGAGGAACACCGGTGGCGAAGGCGGCTTACTGGACGACTACTGACGTTGAGGCTCGAAAGCGTGGGGAGCAAACAGG	d_Bacteria,p_Firmicutes,c_Clostridia,o_Clostridiales,f_Lachnospiraceae
ASV_190	0	0	0	0	0	0	0	0.001122	0.217144	0	0	0	0	0	0	0	0	0	0	TACGTAGGGGGCAAGCGTTATCCGGATTTACTGGGTGTAAAGGGAGCGTAGACGGCATAGTAAGTCTGATGTGAAAGGCGGGGGCTCAACCCCTGGACTGCATTGGAAACTATTAAGCTGGAGTGTCGGAGAGGTAAGTGGAATTCCTAGTGTAGCGGTGAAATGCGTAGATATTAGGAGGAACACCAGTGGCGAAGGCGGCTTACTGGACGATCACTGACGTTGAGGCTCGAAAGCGTGGGGAGCAAACAGG	d_Bacteria,p_Firmicutes,c_Clostridia,o_Clostridiales,f_Ruminococcaceae,g_Ruminococcus
ASV_255	0	0.376506	0.589431	0	0.006018	1.92106	0.007416	0.002245	0.001137	0.001045	0.001029	0	0	0	0.001014	0.002014	0	0.001017	0.00101	TACGGAGGGTGCGAGCGTTAATCGGAATAACTGGGCGTAAAGGGCACGCAGGCGGTGACTTAAGTGAGATGTGAAAGCCCCGAGCTTAACTTGGGAATTGCATTTCATACTGGGTCGCTAGAGTACTTTAGGGAGGGGTAGAATTCCACGTGTAGCGGTGAAATGCGTAGAGATGTGGAGGAATACCGAAGGCGAAGGCAGCCCCTTGGGAATGTACTGACGCTCATGTGCGAAAGCGTGGGGAGCAAACAGG	d_Bacteria,p_Proteobacteria,c_Gammaproteobacteria,o_Pasteurellales,f_Pasteurellaceae,g_Actinobacillus
ASV_187	0	0	0	0	0	0	0	0.003367	0.212597	0	0	0	0	0	0	0	0	0	0	TACGTAGGGAGCAAGCGTTATCCGGATTTACTGGGTGTAAAGGGCGTGTAGGCGGGTCTGTAAGTTGGGAGTGAAATCTGGGGGCTCAACCCCCAAACTGCTTTCAAAACTGCGGATCTTGAGTGATGGAGAGGCAGGCGGAATTCCCAGTGTAGCGGTGAAATGCGTAGATATTGGGAGGAACACCAGTGGCGAAGGCGGCCTGCTGGACATTAACTGACGCTGAGGCGCGAAAGCGTGGGGAGCAAACAGG	d_Bacteria,p_Firmicutes,c_Clostridia,o_Clostridiales,f_Ruminococcaceae,g_Butyricicoccus
ASV_256	0	0	0	0	0	0	0	0	0	0.197533	0.001029	0	0	0	0	0	0	0	0	CACGTAGGGGGCGAGCGTTATCCGGAATTATTGGGCGTAAAGGGTGCGTAGGTGGCGGCTCAAGTCCGAGGTTTAAGGCAGCGGCCCAACCGTTGTATGCCTCGGAAACTAAGCTGCTTGAGTGCGGGAGAGGGAAGCGGAATTCCTGGTGTAGCGGTGAAATGCGTAGATATCAGGAGGAACACCGGTGGCGAAGGCGGCTTCCTGGACCGCCACTGACACTGAGGCACGAAAGCGTGGGGAGCAAACAGG	d_Bacteria
ASV_234	0	0	0	0	0	0	0	0	0.21487	0	0	0	0	0	0	0	0	0	0	TACGTAGGTGGCGAGCGTTGTCCGGAATTACTGGGTGTAAAGGGTGCGCAGGCGGGAAGGCAAGTCAGCTGTGAAAGCTATCGGCTCAACCGGTAAATTGCAGTTGAAACTGTTTTTCTTGAGTGAAGTAGAGGTAGGCGGAATTCCCGGTGTAGCGGTGAAATGCGTAGATATCGGGAGGAACACCAGTGGCGAAGGCGGCCTACTGGGCTTTAACTGACGCTGAGGCACGAAAGCATGGGGAGCAAACAGG	d_Bacteria,p_Firmicutes,c_Clostridia,o_Clostridiales,f_Ruminococcaceae
ASV_249	0	0	0	0.003229	0	0	0	0.206521	0	0	0	0	0	0	0	0	0	0	0	TACAGAGGGTGCAAGCGTTAATCGGAATTACTGGGCGTAAAGCGAGCGTAGGTGGCTTGATAAGTCAGATGTGAAATCCCCGGGCTTAACCTGGGAACTGCATCTGATACTGTTGGGCTAGAGTAGGTGAGAGGGAGGTAGAATTTCAGGTGTAGCGGTGAAATGCGTAGAGATCTGAAGGAATACCGATGGCGAAGGCAGCCTCCTGGCATCATACTGACACTGAGGTTCGAAAGCGTGGGTAGCAAACAGG	d_Bacteria,p_Proteobacteria,c_Gammaproteobacteria,o_Pseudomonadales,f_Moraxellaceae,g_Psychrobacter
ASV_548	0	0	0	0	0	0	0.001059	0.206521	0	0	0	0	0	0	0	0	0	0	0	TACGTAGGTGGCAAGCGTTGTCCGGATTTATTGGGCGTAAAGCGAGCGCAGGCGGGTTCTTAAGTCTGATGTGAAAGCCCCCGGCTTAACCGGGGAGGGTCATTGGAAACTGGGGAACTTGAGTGCAGAAGAGGAGAGTGGAATTCCATGTGTAGCGGTGAAATGCGTAGATATATGGAGGAACACCAGTGGCGAAGGCGACTCTCTGGTCTGTAACTGACACTGAGGCACGAAAGCGTGGGTAGCAAACAGG	d_Bacteria,p_Firmicutes,c_Bacilli,o_Lactobacillales
ASV_221	0	0.037651	0	0	0	0	0.010594	0.001122	0	0	0.003088	0	0.087408	0.081438	0.003043	0	0	0	0	TACGGAGGGTGCGAGCGTTAATCGGAATTACTGGGCGTAAAGCGCATGCAGGCGGTTTGTTAAGTCAGATGTGAAAGCCCGGGGCTCAACCTCGGAACCGCATTTGAAACTGGCAGGCTAGAGTCTTGTAGAGGGGGGTAGAATTTCAGGTGTAGCGGTGAAATGCGTAGAGATCTGAAGGAATACCAGTGGCGAAGGCGGCCCCCTGGACAAAGACTGACGCTCAGATGCGAAAGCGTGGGTAGCAAACAGG	d_Bacteria,p_Proteobacteria,c_Gammaproteobacteria,o_Vibrionales,f_Vibrionaceae,g_Salinivibrio
ASV_202	0	0	0	0	0	0	0	0.001122	0.202365	0.003135	0	0	0	0	0	0	0	0	0	TACGTAGGGGGCAAGCGTTATCCGGATTTACTGGGTGTAAAGGGAGCGTAGACGGGAAGGCAAGTCTGATGTGAAACCTTGGGGCTCAACCGCAAGATTGCATTGGAAACTGCTGTCCTAGAGTGTCGGAGGGGTAAGCGGAATTCCTGGTGTAGCGGTGAAATGCGTAGATATCAGGAGGAACACCGGTGGCGAAGGCGGCTTACTGGACGGCCACTGACGTTGAGGCTCGAAAGCGTGGGGAGCAAACAGG	d_Bacteria,p_Firmicutes,c_Clostridia,o_Clostridiales,f_Lachnospiraceae
ASV_325	0.001007	0	0	0.177597	0	0	0.001059	0	0	0	0.01441	0	0	0	0	0	0	0	0	TACGTAGGTGGCGAGCGTTGTCCGGATTTACTGGGCGTAAAGGGAGCGTAGGCGGACTTTTAAGTGAGATGTGAAATACCCGGGCTCAACTTGGGTGCTGCATTTCAAACTGGAAGTCTAGAGTGCAGGAGAGGAAAGCGGAATTCCTAGTGTAGCGGTGAAATGCGTAGAGATTAGGAAGAACACCAGTGGCGAAGGCGGCTTTCTGGACTGTAACTGACGCTGAGGCTCGAAAGCGTGGGGAGCAAACAGG	d_Bacteria,p_Firmicutes,c_Clostridia,o_Clostridiales,f_Clostridiaceae_1,g_Clostridium_sensu_stricto
ASV_252	0	0	0	0	0	0	0	0	0	0.188127	0	0	0	0	0	0	0	0	0	TACGTAGGTGGCGAGCGTTATCCGGAATTACTGGGCGTAAAGGGAGCGCGGGCGGGACGACAAGTCGGCGGTGGAAGGCATAGGCTCAACCTATGGATTGCCGTTGAAACTGTCGTTCTTGAGTGAAGCAGAGGCGGGCGGAATTCCGAGTGTAGCGGTGAAATGCGTAGATATTCGGAGGAACACCGGTGGCGAAGGCGGCCCGCTGGGCTTCAACTGACGCTGAGGCTCGAAAGCGTGGGGAGCGAACAGG	d_Bacteria,p_Firmicutes
ASV_314	0	0	0	0.189437	0	0	0	0	0	0	0	0	0	0	0	0	0	0	0	TACGTAGGTGGCGAGCGTTGTCCGGATTTACTGGGCGTAAAGGGAGCGTAGGCGGACTTTTAAGTGAGATGTGAAATACCCGGGCTCAACCTGGGGGCTGCATTTCAAACTGGAAGTCTAGAGTGCAGGAGAGGAGAAGGGAATTCCTAGTGTAGCGGTGAAATGCGTAGAGATTAGGAAGAACACCAGTGGCGAAGGCGCTTCTCTGGACTGTAACTGACGCTGAGGCTCGAAAGCGTGGGGAGCAAACAGG	d_Bacteria,p_Firmicutes,c_Clostridia,o_Clostridiales,f_Clostridiaceae_1,g_Clostridium_sensu_stricto
ASV_229	0	0	0	0	0	0	0	0	0.006821	0.17454	0	0	0	0	0	0	0	0	0	TACGGAGGATCCGAGCGTTATCCGGATTTATTGGGTTTAAAGGGAGCGTAGGTGGACATGTAAGTCAGTTGTGAAAGTTTGCGGCTCAACCGTAAAATTGCAGTTGATACTGCGTGTCTTGAGTACAGTAGAGGTGGGCGGAATTCGTGGTGTAGCGGTGAAATGCTTAGATATCACGAAGAACTCCGATTGCGAAGGCAGCTCACTGGACTGCAACTGACACTGATGCTCGAAAGTGTGGGTATCAAACAGG	d_Bacteria,p_Bacteroidetes,c_Bacteroidia,o_Bacteroidales,f_Bacteroidaceae,g_Bacteroides
ASV_337	0	4.29217	0.50813	0	0.002006	0.135074	0.014831	0	0.002274	0	0.004117	0.001023	0.001016	0	0	0	0	0	0	TACCGGCAGCTCAAGTGGTAGCTGTTTTTATTGGGCCTAAAGCGTTCGTAGCCGGTTTAATAAGTCTTTGGTGAAAGCTTGTAGCTTAACTATAAGAATTGCTGGAGATACTATTAGACTTGAAGTCGGGAGAGGTTAGAGGTACTACCGGGGTAGGGGTGAAATCCTATAATCCTGGGAGGACCACCTGTGGCGAAGGCGTCTAACTAGAACGATCTTGACGGTGAGTAACGAAAGCCAGGGGCGCGAACCGG	d_Archaea,p_Euryarchaeota,c_Methanobacteria,o_Methanobacteriales,f_Methanobacteriaceae,g_Methanosphaera
ASV_246	0	0	0	0	0	0	0.181154	0	0	0	0	0	0	0	0	0	0	0	0	TACGTAGGTGGCAAGCGTTGTCCGGATTTACTGGGCGTAAAGAGTATGTAGGCGGACATTTAAGTCAGATGTGAAATCCCCAGGCTTAACCTGGGAGCTGCATTTGATACTGGGTGTCTAGAGTGCAGGAGAGGAAAGTGGAATTCCTAGTGTAGCGGTGAAATGCGTAGAGATTAGGAAGAACACCAGTGGCGAAGGCGACTTTCTGGACTGTAACTGACGCTGAGATACGAAAGCGTGGGGAGCGAACAGG	d_Bacteria,p_Firmicutes,c_Clostridia,o_Clostridiales,f_Clostridiaceae_1,g_Clostridium_sensu_stricto
ASV_218	0	0	0	0	0	0	0	0	0.192133	0	0	0	0	0	0	0	0	0	0	TACGTAGGTGGCAAGCGTTGTCCGGATTTACTGGGTGTAAAGGGCGTGTAGGCGGGAGCGCAAGTCAGGTGTGAAAACCAAAGGCTCAACCTTTGGATTGCACTTGAAACTGTGTTTCTTGAGTACTGGAGAGGCAGATGGAATTCCTAGTGTAGCGGTGAAATGCGTAGATATTAGGAGGAACACCAGTGGCGAAGGCGATCTGCTGGACAGCAACTGACGCTGAGGCGCGAAAGCGTGGGGAGCAAACAGG	d_Bacteria,p_Firmicutes,c_Clostridia,o_Clostridiales,f_Ruminococcaceae
ASV_219	0	0	0	0	0	0	0	0	0	0.175585	0	0	0	0	0	0	0	0	0	TACGTAGGTGGCAAGCGTTATCCGGAATTATTGGGCGTAAAGGGTGCGCAGGCGGTCTTTTAAGTTTAGGGTGAAAGCGTTGAGCTTAACTCAATACAGCCTTAAAAACTGGGAGACTCGAGTGCAGAAGAGGGTAATGGAATTCCATGTGTAGCGGTAAAATGCGTAGATATATGGAGGAACACCGGCGGCGAAGGCGATTACCCGGTCTGTAACTGACGCTGAGGCACGAAAGCGTGGGGAGCAAATAGG	d_Bacteria,p_Firmicutes,c_Erysipelotrichia,o_Erysipelotrichales,f_Erysipelotrichaceae
ASV_237	0	0	0	0	0	0	0	0	0	0.171405	0.001029	0	0	0	0	0	0	0	0	TACGTAGGGGGCGAGCGTTATCCGGAATTATTGGGCGTAAAGAGTACGTAGGTGGCATCGTAAGCGGGGGGTGAAATCCCGGGGCTTAACCCCGGTAAGCCTTCCGAACTGCGGAGCTTGAGTGCAGGAGGGGAAAGTGGAATTCCCGGTGTAGCGGTGAAATGCGTAGATATCGGGAGGAAGACCGGTGGCGAAGGCGACTTTCCGGACTGTAACTGACACTGAGGTACGAAAGCGTGGGTAGCGAACAGG	d_Bacteria,p_Firmicutes
ASV_266	0	0.188253	0.46748	0	0.004012	1.77097	0.013772	0.001122	0	0	0	0	0	0	0	0	0	0	0	TACGGAGGGTGCGAGCGTTAATCGGAATGACTGGGCGTAAAGGGCACGCAGGCGGTGACTTAAGTGAGATGTGAAAGCCCCGAGCTTAACTTGGGAATTGCATTTCATACTGGGTCGCTAGAGTATTTTAGGGAGGGGTAGAATTCCACGTGTAGCGGTGAAATGCGTAGAGATGTGGAGGAATACCGAAGGCGAAGGCAGCCCCTTGGGAATATACTGACGCTCATGTGCGAAAGCGTGGGGAGCAAACAGG	d_Bacteria,p_Proteobacteria,c_Gammaproteobacteria,o_Pasteurellales,f_Pasteurellaceae,g_Actinobacillus
ASV_212	0	0	0	0	0	0	0	0	0.186448	0	0	0	0	0	0	0	0	0	0	TACGTAGGGGGCAAGCGTTGTCCGGAATTATTGGGCGTAAAGAGTACGTAGGCGGTTTGCTAAGCGCAAGGTGAAAGGCAGTGGCTTAACCATTGTAAGCCTTGCGAACTGACAGACTTGAGTGCAGGAGAGGAAAGCGGAATTCCTAGTGTAGCGGTGAAATGCGTAGATATTAGGAGGAACACCGGTGGCGAAGGCGGCTTTCTGGACTGTAACTGACGCTGAGGTACGAAAGCGTGGGGAGCAAACAGG	d_Bacteria,p_Firmicutes,c_Clostridia,o_Clostridiales,f_Clostridiales_Incertae_Sedis_XIII
ASV_224	0	0.037651	0	0	0	0	0	0	0	0	0	0	0.068097	0.088564	0.005072	0	0	0	0	TACGGAGGATGCGAGCGTTATCCGGATTTATTGGGTTTAAAGGGTGCGTAGGTGGTTTGATAAGTCAGCGGTGAAATCCTCGAGCTCAACTCGGGAACTGCCGTTGAAACTGTCGAACTTGAGTGCAGATGAGGTAGGCGGAATGCGTGGTGTAGCGGTGAAATGCATAGATATCACGCAGAACTCCGATTGCGAAGGCAGCTTACTAAGGTGCAACTGACACTGAAGCACGAAAGCGTGGGTATCAAACAGG	d_Bacteria,p_Bacteroidetes,c_Bacteroidia,o_Bacteroidales,f_Porphyromonadaceae
ASV_517	0	0	0	0	0	0	0	0.179584	0	0	0	0	0	0	0	0	0	0	0	TACGTAGGTGGCAAGCGTTGTCCGGATTTATTGGGCGTAAAGCGCGCGCAGGTGGTTTCTTAAGTCTGATGTGAAAGCCCCCGGCTCAACCGGGGAGGGTCATTGGAAACTGGGAGACTTGAGTGCAGAAGAGGAGAGTGGAATTCCATGTGTAGCGGTGAAATGCGTAGATATATGGAGGAACACCAGTGGCGAAGGCGACTCTCTGGTCTGTAACTGACGCTGAGGCTCGAAAGCGTGGGGAGCAAACAGG	d_Bacteria,p_Firmicutes,c_Bacilli,o_Lactobacillales,f_Enterococcaceae
ASV_320	0	0.263554	0.650407	0	0.006018	1.48582	0.003178	0	0	0	0.005146	0	0	0	0.001014	0.002014	0	0	0.002021	TACGTAGGTGGCAAGCGTTGTCCGGATTTATTGGGCGTAAAGCGAGCGCAGGCGGAAAAATAAGTCTAATGTGAAAGCCCTCGGCTTAACCGAGGAACTGCATCGGAAACTGTTTTTCTTGTGTGCAGAAGAGGAGAGTGGAACTCCATGTGTAGCGGTGGAATGCGTAGATATATGGAAGAACACCAGTGGCGAAGGCGGCTCTCTGGTCTGCAACTGACGCTGAGGCTCGAAAGCATGGGTAGCGAACAGG	d_Bacteria,p_Firmicutes,c_Bacilli,o_Lactobacillales,f_Lactobacillaceae,g_Lactobacillus
ASV_232	0	0	0	0	0	0	0	0	0	0.161998	0.001029	0	0	0	0	0	0	0	0	TACGTAGGGGGCGAGCGTTATCCGGAATTATTGGGCGTAAAGAGTACGTAGGTGGCATCGTAAGCGGGGGGTGAAATCCCGGGGCTTAACCCCGGTAAGCCTTCCGAACTGCGGAGCTTGAGTGCAGGAGGGGAAAGTGGAATTCCCGGTGTAGCGGTGAAATGCGTAGATATCGGGAGGAACACCGGTGGCGAAGGCGACTTTCCGGACTGTAACTGACACTGAGGTACGAAAGCGTGGGTAGCAAACAGG	d_Bacteria,p_Firmicutes,c_Clostridia,o_Clostridiales
ASV_223	0	0	0	0	0	0	0	0.001122	0.172806	0	0	0	0	0	0	0	0	0	0	TACGTAGGTGGCAAGCGTTATCCGGATTTACTGGGTGTAAAGGGCGCGTAGGCGGGAGCGCAAGTCAGGTGTGAAATCTATGGGCTTAACCCATAAACTGCACTTGAAACTGTGTTTCTTGAGTGTCGGAGAGGTAGATGGAATTCCTTGTGTAGCGGTGAAATGCGTAGATATAAGGAAGAACACCAGTGGCGAAGGCGATCTACTGGACGATAACTGACGCTGAGGCGCGAAAGCGTGGGGAGCAAACAGG	d_Bacteria,p_Firmicutes,c_Clostridia,o_Clostridiales,f_Ruminococcaceae
ASV_253	0	0	0.223577	0	0.003009	0	0.127125	0.003367	0	0	0.010293	0	0.001016	0	0	0.001007	0	0.001017	0.00101	TACGAAGGGGGCTAGCGTTGCTCGGAATCACTGGGCGTAAAGGGCGCGTAGGCGGCCTTGTAAGTTGGGGGTGAAAGCCCGTGGCTCAACCACGGAATTGCCTTCGATACTGCTTGGCTTGAGTGTGGTAGAGGTTGGTGGAACTGCGAGTGTAGAGGTGAAATTCGTAGATATTCGCAAGAACACCGGTGGCGAAGGCGGCCAACTGGACCATCACTGACGCTGAGGCGCGAAAGCGTGGGGAGCAAACAGG	d_Bacteria,p_Proteobacteria,c_Alphaproteobacteria,o_Rhizobiales,f_Methylobacteriaceae,g_Methylobacterium
ASV_379	0	0.376506	0.223577	0	0.002006	1.66592	0.004238	0	0	0.00209	0.005146	0	0.001016	0	0	0	0	0.003052	0.00101	TACGTAGGTGGCAAGCGTTATCCGGATTTATTGGGCGTAAAGCGAGCGCAGGCGGTTTGATAAGTCTGATGTGAAAGCCTTTGGCTTAACCAAAGAAGTGCATCGGAAACTGTCAGACTTGAGTGCAGAAGAGGGCAGTGGAACTCCATGTGTAGCGGTGGAATGCGTAGATATATGGAAGAACACCAGTGGCGAAGGCGGCTGCCTGGTCTGCAACTGACGCTGAGGCTCGAAAGCATGGGTAGCGAACAGG	d_Bacteria,p_Firmicutes,c_Bacilli,o_Lactobacillales,f_Lactobacillaceae,g_Limosilactobacillus
ASV_259	0	0.112952	0	0	0.001003	2.08615	0	0.001122	0	0.001045	0.001029	0.001023	0	0	0	0	0	0.001017	0.002021	TACGGAAGGTCCGGGCGTTATCCGGATTTATTGGGTTTAAAGGGAGCGTAGGCCGGAGATTAAGCGTGTTGTGAAATGTAGTGGCTCAACCTCTGCACTGCAGCGCGAACTGGTCTTCTTGAGTACGCACAACGTGGGCGGAATTCGTGGTGTAGCGGTGAAATGCTTAGATATCACGAAGAACTCCGATTGCGAAGGCAGCTCACGGGAGCGCAACTGACGCTGAAGCTCGAAAGTGCGGGTATCGAACAGG	d_Bacteria,p_Bacteroidetes,c_Bacteroidia,o_Bacteroidales,f_Prevotellaceae,g_Prevotella
ASV_243	0	0	0	0	0	0	0	0	0.168258	0	0	0	0	0	0	0	0	0	0	TACGTAGGGGGCGAGCGTTATCCGGATTCATTGGGCGTAAAGCGCGCGTAGGCGGCCTTTTAAGTCAGAAGTTAAATGCGGGAGCTCAACTTCCGTCTGCTTTTGATACTGGAAGGCTTGAGTTTGGTAGGGGAAGGTGGAATTCCGAGTGTAGCGGTGGAATGCGCAGATATTCGGAAGAACACCGGTGGCGAAGGCGGCCTTCTGGGCCATAACTGACGCTGAGGCGCGAAAGCTAGGGGAGCAAACAGG	d_Bacteria,p_Actinobacteria,c_Coriobacteriia,o_Coriobacteriales,f_Atopobiaceae
ASV_282	0	0	0	0	0	0	0	0	0	0.152592	0.001029	0	0	0	0	0	0	0	0	TACGGAGGATCCGAGCGTTATCCGGATTTACTGGGTTTAAAGGGTGCGCAGGCTGGCCCGCCAGTCCGTGGTGAAACCCCGGGGCTCAACCCCGGGCCTGCCGCGGAAACTTCGGGTCTTGAATGCGGTCAAGGGTGGCGGAACTCGTGGTGTAGCGGTGAAATGCATAGATATCACGTGGAAGGCCGATTGCGAAGGCAGCTGCCCGGCCCGCGATTGACGCTGAGGCACGAAAGCGTGGGGATCGAACGGG	d_Bacteria,p_Bacteroidetes,c_Sphingobacteriia,o_Sphingobacteriales,f_Sphingobacteriaceae
ASV_231	0	0.075301	0.46748	0.001076	0.003009	0	0.073097	0	0.001137	0	0.02882	0	0.001016	0	0.002029	0.002014	0	0.009157	0.004042	TACGTAGGGTGCGAGCGTTAATCGGAATTACTGGGCGTAAAGCGTGCGCAGGCGGTTTTGTAAGACAGGCGTGAAATCCCCGGGCTTAACCTGGGAATTGCGCTTGTGACTGCAAGGCTAGAGTGCGTCAGAGGGGGGTAGAATTCCACGTGTAGCAGTGAAATGCGTAGAGATGTGGAGGAATACCGATGGCGAAGGCAGCCCCCTGGGACGTGACTGACGCTCATGCACGAAAGCGTGGGGAGCAAACAGG	d_Bacteria,p_Proteobacteria,c_Betaproteobacteria,o_Burkholderiales,f_Burkholderiaceae,g_Cupriavidus
ASV_227	0	0	0	0	0	0	0	0	0	0.151547	0	0	0	0	0	0	0	0	0	TACGTAGGGGGCGAGCGTTGTCCGGAATTACTGGGCGTAAAGGGTGCGTAGGCGGTTCGGTAAGTCGGATGTGAAATACCCGGGCTCAACTCGGGAGGTGCATCCGATACTGTTGAACTTGAGTGCAGGAGAGGAAAGCGGAATTCCTAGTGTAGCGGTGAAATGCGTAGATATTAGGAGGAACACCGGCGGCGAAGGCGGCTTTCTGGACTGTAACTGACGCTGAGGCACGAAAGCGTGGGGAGCAAACAGG	d_Bacteria,p_Firmicutes,c_Clostridia,o_Clostridiales,f_Clostridiaceae_1
ASV_238	0	0	0	0	0	0	0	0	0	0.150502	0.001029	0	0	0	0	0	0	0	0	TACGGAGGATGCAAGCGTTATCCGGATTTATTAGGTTTAAAGGGTGCGTAGGCCGGTAATTAAGTCAGTGGTCAAATAATGTAGCTTAACTATATTTCGCCATTGATACTGGTTGCCTTGAGTGAGGTTGAGGTAGGCGGAACGTGTTGTGTAGCGGTGAAATGCATAGATATAACACAGAACACCGATTGCGAAGGCAGCTTACTAAACCTTCACTGACGCTGAGGCACGACAGCGTGGGTAGCAAACAGG	d_Bacteria,p_Bacteroidetes,c_Bacteroidia,o_Bacteroidales
ASV_260	0	0	0	0	0	0	0	0	0.004548	0.146321	0	0	0	0	0	0	0	0	0	TACGGAGGGTGCAAGCGTTAATCGGAATCACTGGGCGTAAAGCGCACGTAGGCGGCTTGGTAAGTCAGGGGTGAAATCCCACAGCCCAACTGTGGAACTGCCTTTGATACTGCCAGGCTTGAGTACCGGAGAGGGTGGCGGAATTCCAGGTGTAGGAGTGAAATCCGTAGATATCTGGAGGAACACCGGTGGCGAAGGCGGCCACCTGGACGGTAACTGACGCTGAGGTGCGAAAGCGTGGGTAGCAAACAGG	d_Bacteria,p_Proteobacteria,c_Deltaproteobacteria,o_Desulfovibrionales,f_Desulfovibrionaceae,g_Bilophila
ASV_213	0	0	0	0	0	0	0	0	0.162574	0	0	0	0	0	0	0	0	0	0	TACGTAGGGGGCAAGCGTTATCCGGATTTACTGGGTGTAAAGGGAGCGTAGACGGGAAGGCAAGTCTGATGTGAAACCTTGGGGCTCAACCGCAAGATTGCATTGGAAACTGCTGTCCTGGAGTGTCGGAGGGGTAAGCGGAATTCCTGGTGTAGCGGTGAAATGCGTAGATATCAGGAGGAACACCGGTGGCGAAGGCGGCTTACTGGACGGCCACTGACGTTGAGGCTCGAAAGCGTGGGGAGCAAACAGG	d_Bacteria,p_Firmicutes,c_Clostridia,o_Clostridiales,f_Lachnospiraceae
ASV_302	0	0	0	0	0	0	0	0	0	0.149457	0	0	0	0	0	0	0	0	0	TACAGAGGTGGCGAGCGTTGTTCGGAATCACTGGGCGTAAAGGGCGCGTAGGCGGCCGCGAGCGTGCGGGGTGTGAAATCTCCGGGCTTAACCCGGAAAGTGCGCCCCGAACTGCGCGGCTCGAGAGCGGGAGGGGGATGCGGAACGCAGGGTGTAGCGGTGAAATGCGTTGATATCCTGCGGAACACCGGAGGCGAAGGCGGCATCCTGGAACGCTTCTGACGCTGAGGCGCGAAAGTCGGGGGAGCAAACAGG	d_Bacteria,p_Verrucomicrobia,c_Subdivision5
ASV_250	0	0	0	0	0	0	0	0	0	0.006271	0.001029	0	0.04472	0.042755	0.049709	0	0	0	0	TACGGAGGATCCGAGCGTTATCCGGATTTATTGGGTTTAAAGGGTGCGTAGGCGGCCTTTTAAGTCAGCGGTGAAAGTCTGTGGCTCAACCATAGAATTGCCGTTGAAACTGGGAGGCTTGAGTATGTTTGAGGCAGGCGGAATGCGTGGTGTAGCGGTGAAATGCTTAGATATCACGCAGAACCCCGATTGCGAAGGCAGCCTGCCAAGCCATGACTGACGCTGATGCACGAAAGCGTGGGGATCAAACAGG	d_Bacteria,p_Bacteroidetes,c_Bacteroidia,o_Bacteroidales,f_Porphyromonadaceae,g_Parabacteroides
ASV_236	0	0	0	0	0	0	0	0	0	0.146321	0.001029	0	0	0	0	0	0	0	0	TACATAGGGGGCAAGCGTTATCCGGAATTATTGGGCGTAAAGGGTGCGTAGGCGGTCTGTTCAGTCTGATGTAAAATCCCGTGGCTTAACCACGGAGGGCATTGGAAACCGGCAGACTCGAGTGCGGTAGAGGTAAGCGGAATTCCAAGTGGAGCGGTGGAATGCGTAGATATTTGGAGGAACACCGATGGCGAAGGCAGCTTACCGGGCCGATACTGACGCTGAGGCACGAAAGCGTGGGGAGCAAACAGG	d_Bacteria
ASV_242	0	0	0	0	0	0	0	0	0	0	0	0	0	0	0	0.114791	0	0.003052	0.021218	TACGTAGGTGGCAAGCGTTGTCCGGATTTACTGGGCGTAAAGGGAGCGTAGGCGGATCTTTAAGTGGGATGTGAAATATTCAGGCTCAACCTGGGAGCTGCATTCCAAACTGGGGATCTAGAGTACAGGAGGGGAGAGTGGAATTCCTAGTGTAGCGGTGAAATGCGTAGAGATTAGGAAGAACACCAGTGGCGAAGGCGACTCTCTGGACTGTAACTGACGCTGAGGCTCGAAAGCGTGGGGAGCAAACAGG	d_Bacteria,p_Firmicutes,c_Clostridia,o_Clostridiales,f_Clostridiaceae_1,g_Clostridium_sensu_stricto
ASV_239	0	0	0	0	0	0	0	0.001122	0.139836	0.009406	0	0	0	0	0	0	0	0.003052	0	TACGGAGGATCCGAGCGTTATCCGGATTTATTGGGTTTAAAGGGAGCGTAGGCGGACGCTTAAGTCAGTTGTGAAAGTTTGCGGCTCAACCGTAAAATTGCAGTTGATACTGGGTGTCTTGAGTACAGTAGAGGCAGGCGGAATTCGTGGTGTAGCGGTGAAATGCTTAGATATCACGAAGAACTCCGATTGCGAAGGCAGCTTGCTGGACTGTAACTGACGCTGATGCTCGAAAGTGTGGGTATCAAACAGG	d_Bacteria,p_Bacteroidetes,c_Bacteroidia,o_Bacteroidales,f_Bacteroidaceae,g_Bacteroides
ASV_233	0	0	0	0	0	0.015008	0	0	0.150068	0	0	0	0	0	0	0	0	0	0	TACGTAGGGTCCAAGCGTTATCCGGATTTACTGGGTGTAAAGGGCGAGTAGACGGCACTGCAAGTCAGCTGTGAAAACTTAGGGCTCAACCTTAAGACTGCAGCTGAAACTGTAGAGCTAGAGTGCAGGAGAGGTAAGCGGAATTCCTAGTGTAGCGGTGAAATGCGTAGATATTAGGAAGAACACCAGTGGCGAAGGCGGCTTACTGGACTGTAACTGACGTTGAGGCGCGAAAGTGTGGGGAGCAAACAGG	d_Bacteria,p_Firmicutes,c_Clostridia,o_Clostridiales,f_Lachnospiraceae
ASV_217	0	0	0	0	0	0.030017	0	0	0	0.133779	0	0	0.001016	0.002036	0	0	0	0	0	TACGTATGTCGCAAGCGTTATCCGGATTTATTGGGCGTAAAGCGCGTCTAGGTGGTTTGGTAAGTCTGATGTGAAAATGCGGGGCTCAACTCCGTATTGCGTTGGAAACTGCCAAACTAGAGTACTGGAGAGGTGGGCGGAACTACAAGTGTAGAGGTGAAATTCGTAGATATTTGTAGGAATGCCGATAGAGAAGTCAGCTCACTGGACAGATACTGACACTGAAGCGCGAAAGCATGGGGAGCGAACAGG	d_Bacteria,p_Fusobacteria,c_Fusobacteriia,o_Fusobacteriales,f_Fusobacteriaceae,g_Fusobacterium
ASV_247	0	0	0	0	0	0	0	0	0.150068	0	0	0	0	0	0	0	0	0	0	TACGTAGGGAGCAAGCGTTGTCCGGAATTACTGGGCGTAAAGGGCGCGTAGGCGGATGTTTAAGTCAGGTGTGAAAACTAAGGGCTCAACCTTTAGACTGCACTTGAAACTGGATATCTTGAGGGCAGGAGAGGAAAGTGGAATTCCTAGTGTAGCGGTGAAATGCGTAGATATTAGGAGGAACACCAGTGGCGAAGGCGACTTTCTGGACTGTACCTGACGCTGAGGCGCGAAAGCATGGGGAGCAAACGGG	d_Bacteria,p_Firmicutes,c_Clostridia,o_Clostridiales
ASV_222	0	0	0	0	0	0	0	0	0	0.13587	0	0	0	0	0	0	0	0	0	TACGTAGGGAGCAAGCGTTATCCGGATTTACTGGGTGTAAAGGGCGAGTAGGCGGGCTGGCAAGTTGGGAGTGAAATCCGGGGGCTTACCCCCCGAACTGCTTTCAAAACTGCTGGCCTTGAGTGATGGAGAGGCAGGCGGAATTCCGTGTGTAGCGGTGAAATGCGTAGATATACGGAGGAACACCAGTGGCGAAGGCGGCCTGCTGGACATTAACTGACGCTGAGGCGCGAAAGCGTGGGGAGCAAACAGG	d_Bacteria,p_Firmicutes,c_Clostridia,o_Clostridiales,f_Eubacteriaceae,g_Intestinibacillus
ASV_254	0	0	0	0	0	0	0	0	0.146658	0	0	0	0	0	0	0	0	0	0	TACGTAGGTGGCAAGCGTTGTCCGGATTTACTGGGTGTAAAGGGCGTGTAGGCGGGATTGCAAGTCAGGCGTGAAAACCAGGGGCTCAACCTCTGGCCTGCGTTTGAAACTGTAGTTCTTGAGTACTGGAGAGGTTGACGGAATTCCTAGTGTAGCGGTGAAATGCGTAGATATTAGGAGGAACACCAGTGGCGAAGGCGGTCAACTGGACAGCAACTGACGCTGAGGCGCGAAAGCGTGGGGAGCAAACAGG	d_Bacteria,p_Firmicutes,c_Clostridia,o_Clostridiales,f_Ruminococcaceae
ASV_225	0	0	0	0	0	0	0	0	0	0.132734	0.001029	0	0	0	0	0	0	0	0	TACGGAGGGTGCAAGCGTTACTCGGAATCACTGGGCGTAAAGAGCATGTAGGCGGTTTGATAAGTCAGATGTGAAATCTTATAGCTTAACTATGAAATTGCATTTGAAACTATCTCACTAGAGTAGGGGAGAGGTAAATGGAATTGGTGGTGTAGGGGTAAAATCCGTAGAGATCACCAGGAATACCCATTGCGAAGGCGATTTACTAGAACTTTACTGACGCTAAGATGCGAAAGCGTGGGGAGCAAACAGG	d_Bacteria,p_Campilobacterota,c_Campylobacteria,o_Campylobacterales
ASV_278	0	0	0	0	0	0	0	0	0	0.130644	0.001029	0	0	0	0	0	0	0	0	TACGTAGGGGGCAAGCGTTATCCGGATTTACTGGGTGTAAAGGGAGCGTAGACGGTTAAGCAAGTCTGAAGTGAAAGCCCGGGGCTCAACCCCGGTACTGCTTTGGAAACTGTTTGACTTGAGTGCAGGAGAGGTAAGTGGAATTCCTAGTGTAGCGGTGAAATGCGTAGATATTAGGAGGAACACCAGTGGCGAAGGCGGCTTACTGGACTGTAACTGACGTTGAGGCTCGAAAGCGTGGGGAGCAAACAGG	d_Bacteria,p_Firmicutes,c_Clostridia,o_Clostridiales,f_Lachnospiraceae,g_Hungatella
ASV_327	0	0	0	0.130238	0	0	0	0	0	0	0	0	0	0	0	0	0	0	0	TACGTAGGTGGCGAGCGTTGTCCGGATTTACTGGGCGTAAAGGGAGCGTAGGCGGACTTTTAAGTGAGATGTGAAATACTCGGGCTCAACCTGGGGGCTGCATTTCAAACTGGAAGTCTAGAGTGCAGGAGAGGAGAGTGGAATTCCTAGTGTAGCGGTGAAATGCGTAGAGATTAGGAAGAACACCAGTGGCGAAGGCGACTCTCTGGACTGTAACTGACGCTGAGGCTCGAAAGCGTGGGGAGCAAACAGG	d_Bacteria,p_Firmicutes,c_Clostridia,o_Clostridiales,f_Clostridiaceae_1,g_Clostridium_sensu_stricto
ASV_268	0	0	0	0	0	0	0	0	0.137563	0	0	0	0	0	0	0	0	0	0	TACGTAGGTGGCAAGCGTTATCCGGAATTATTGGGCGTAAAGGGTGCGTAGGCGGTGCGATAAGTCTGAGGTAAAAGGTTACAGCTCAACTGTAATACGCCTTGGAAACTGTCGGACTAGAGTGCAGGAGAGGGCAATGGAATTCCATGTGTAGCGGTAAAATGCGTAGATATATGGAGGAACACCAGTGGCGAAGGCGGTTGCCTGGCCTGTAACTGACGCTGAAGCACGAAAGCGTGGGGAGCAAATAGG	d_Bacteria,p_Firmicutes,c_Erysipelotrichia,o_Erysipelotrichales,f_Erysipelotrichaceae
ASV_274	0	0	0	0	0	0	0	0	0.001137	0.125418	0	0	0	0	0	0	0	0	0	TACGTAGGTGTCAAGCGTTGTCCGGAATTACTGGGCGTAAAGAGAGCGTAGGTTGTTTTTTAAGTTGAATGTGAAAGCCCGGAGCTTAACTCCGGAATGTCATTCAATACTGGAAGACTAGAGTTTGGTAGGGGTAATTGGAATTCCTAGTGTAGCGGTGAAATGCGTAGATATTAGGAAGAACACCAGAGGCGAAGGCGAATTACTGGACCAACACTGACACTGAGGCTCGAAAGCGTGGGGAGCAAACAGG	d_Bacteria,p_Firmicutes,c_Clostridia,o_Clostridiales
ASV_251	0	0	0	0	0	0	0	0	0	0	0	0	0.036589	0.083474	0.003043	0	0	0	0	TACGGAGGGCGCAAGCGTTACTCGGAATCACTGGGCGTAAAGAGCGTGTAGGCGGATAGATAAGTTAGGAGTGAAATCCTATGGCTCAACCATAGAACTGCTTCTAAAACTGTCTATCTAGAGTATGGGAGAGGTAGATGGAATTTCTGGTGTAGGGGTAAAATCCGTAGAGATCAGAAGGAATACCGATTGCGAAGGCGATCTACTGGAACATAACTGACGCTGAGACGCGAAAGCGTGGGGAGCAAACAGG	d_Bacteria,p_Campilobacterota,c_Campylobacteria,o_Campylobacterales,f_Arcobacteraceae,g_Malaciobacter
ASV_240	0	0	0	0	0	0	0	0	0.135289	0	0	0	0	0	0	0	0	0	0	AACGTAGGTGGCAAGCGTTGTCCGGAATTACTGGGTGTAAAGGGAGCGCAGGCGGGATCGTAAGTTGGGAGTGAAATTCATGGGCTCAACCCATGACCTGCTTTCAAAACTGCGATTCTTGAGTGGTGTAGAGGTAGGCGGAATTCCCGGTGTAGCGGTGGAATGCGTAGATATCGGGAGGAACACCAGTGGCGAAGGCGGCCTACTGGGCACTAACTGACGCTGAGGCTCGAAAGCATGGGTAGCAAACAGG	d_Bacteria,p_Firmicutes,c_Clostridia,o_Clostridiales,f_Ruminococcaceae,g_Fournierella
ASV_269	0	0	0	0.001076	0	0	0	0.00449	0	0	0.002059	0	0.057933	0.051917	0.002029	0	0	0	0	TACGGAGGATGCGAGCGTTATCCGGATTTATTGGGTTTAAAGGGTGCGTAGGTGGTCTGATAAGTCAGCGGTGAAATCTCCGAGCTCAACTCGGACACTGCCGTTGAAACTGTTAGACTTGAGTGTAGATGAGGTAGGCGGAATGCGTGGTGTAGCGGTGAAATGCATAGATATCACGCAGAACTCCGATTGCGAAGGCAGCTTACTAAGGTACAACTGACACTGAAGCACGAAAGCGTGGGTATCAAACAGG	d_Bacteria,p_Bacteroidetes,c_Bacteroidia,o_Bacteroidales,f_Porphyromonadaceae
ASV_261	0	0	0	0	0	0	0	0	0.013643	0.109741	0	0	0	0	0	0	0	0	0	TACGTAGGTGGCGAGCGTTATCCGGATTTACTGGGTGTAAAGGGTGCGTAGGCGGGTCTGCAAGTCAGATGTGAAATACAAGGGCTTAACTGTTGAATTGCATTTGAAACTGTGGGTCTTGAGAGTGGGAGAGGTAATCGGAATTCCCGGTGTAGCGGTGAAATGCGTAGAGATCGGGAGGAACACCAGTGGCGAAGGCGGATTACTGGACCACAACTGACGCTGAGGCACGAAAGCGTGGGGAGCAAACAGG	d_Bacteria,p_Firmicutes,c_Clostridia,o_Clostridiales
ASV_257	0	0	0	0	0	0	0	0	0	0.122283	0	0	0	0	0	0	0	0	0	TACGTAGGGGGCGAGCGTTGTCCGGAATTACTGGGCGTAAAGGGAGCGTAGGCGGCCAGGCAAGTTGGATGTGAAAGCCCCGGGCTTAACCTGGGGACTGCATCTAAAACTGCAGGGCTTAGAGTACAGGAGAGGGAAGCGGAATTCCTAGTGTAGCGGTGAAATGCGCAGATATTAGGAGGAACACCGGTGGCGAAGGCGGCTTTCTGGACTGAGACTGACGCTGAGGCTCGAAGGCGTGGGGAGCAAACAGG	d_Bacteria,p_Firmicutes,c_Clostridia,o_Clostridiales
ASV_296	0	0	0	0	0	0	0	0	0.120509	0.010452	0	0	0	0	0	0	0	0	0	TACGTAGGGTGCGAGCGTTATCCGGAATCACTGGGCGTAAAGAGCTCGTAGGTGGTTTGTCGCGTCGTCCGTGAAATTTCACAGCTTAACTGTGGGCTTGCGGGCGATACGGGCAGGCTTGAGTACTGTAGGGGAGACTGGAATTCCTGGTGTAGCGGTGGAATGCGCAGATATCAGGAGGAACACCGGTGGCGAAGGCGGGTCTCTGGGCAGTAACTGACGCTGAGGAGCGAAAGCGTGGGGAGCGAACAGG	d_Bacteria,p_Actinobacteria,c_Actinobacteria,o_Mycobacteriales,f_Mycobacteriaceae,g_Mycobacterium
ASV_258	0	0	0.04065	0	0.005015	0	0.108057	0.00449	0	0	0	0	0	0	0	0	0	0.001017	0.00101	TACGGAGGGTGCAAGCGTTATCCGGATTCACTGGGTTTAAAGGGTGCGTAGGCGGGCGTATAAGTCAGTGGTGAAATCCTGGAGCTTAACTCCAGAACTGCCATTGATACTATATGTCTTGAATATGGTGGAGGTAAGCGGAATATGTCATGTAGCGGTGAAATGCATAGATATGACATAGAACACCTATTGCGAAGGCAGCTTACTACGCCTATATTGACGCTGAGGCACGAAAGCGTGGGGATCAAACAGG	d_Bacteria,p_Bacteroidetes,c_Chitinophagia,o_Chitinophagales,f_Chitinophagaceae,g_Sediminibacterium
ASV_283	0	0	0	0	0	0	0	0	0	0.117057	0	0	0	0	0	0	0	0	0	TACGTAGGTGGCGAGCGTTATCCGGATTTACTGGGTGTAAAGGGTGAGTAGGCGGGTCGGCAAGTCAGATGTGAAAACTCAGGGCTTAACTTTGAGCGTGCATTTGAAACTGTCGGTCTTGAGGATGGGAGAGGTAATCGGAATTCCCGGTGTAGCGGTGAAATGCGTAGATATCGGGAGGAACATCGGTGGCGAAGGCGGATTACTGGACCATAACTGACGCTGATACACGAAAGCGTGGGGAGCAAACAGG	d_Bacteria,p_Firmicutes,c_Clostridia,o_Clostridiales
ASV_284	0	0	0	0	0	0	0	0	0	0.117057	0	0	0	0	0	0	0	0	0	TACGTAGGTGGCGAGCGTTATCCGGAATTACTGGGTGTAAAGGGTGCGTAGGCGGGTCTGCAAGTCAGATGTGAAATACAAAGGCTTAACCATTGAATTGCATTTGAAACTGTGGGTCTTGAGAGTGGGAGAGGTGATCGGAATTCCCGGTGTAGCGGTGAAATGCGTAGAGATCGGGAGGAACACCAGTGGCGAAGGCGGATCACTGGACCACAACTGACGCTGAGGCACGAAAGCGTGGGGAGCAAACAGG	d_Bacteria,p_Firmicutes,c_Clostridia,o_Clostridiales
ASV_295	0	0	0.50813	0	0	0	0.083691	0.001122	0	0	0.002059	0	0	0	0	0	0	0	0.004042	TACGAAGGGGGCTAGCGTTGCTCGGAATCACTGGGCGTAAAGGGTGCGTAGGCGGGTCTTTAAGTCAGGGGTGAAATCCTGGAGCTCAACTCCAGAACTGCCTTTGATACTGAAGATCTTGAGTTCGGGAGAGGTGAGTGGAACTGCGAGTGTAGAGGTGAAATTCGTAGATATTCGCAAGAACACCAGTGGCGAAGGCGGCTCACTGGCCCGATACTGACGCTGAGGCACGAAAGCGTGGGGAGCAAACAGG	d_Bacteria,p_Proteobacteria,c_Alphaproteobacteria,o_Rhizobiales,f_Bradyrhizobiaceae,g_Bradyrhizobium
ASV_491	0	0.037651	0.406504	0	0.001003	1.24568	0.002119	0	0.001137	0	0.001029	0	0	0	0	0	0	0	0.00101	TACGTAGGTGGCAAGCGTTATCCGGATTTATTGGGCGTAAAGCGAGCGCAGGCGGTTACTTAAGTCTGATGTGAAAGCCTTCGGCTTAACCGAAGAAGTGCATCGGAAACTGGGTGACTTGAGTGCAGAAGAGGACAGTGGAACTCCATGTGTAGCGGTGGAATGCGTAGATATATGGAAGAACACCAGTGGCGAAGGCGGCTGTCTGGTCTGCAACTGACGCTGAGGCTCGAAAGCATGGGTAGCGAACAGG	d_Bacteria,p_Firmicutes,c_Bacilli,o_Lactobacillales,f_Lactobacillaceae,g_Limosilactobacillus
ASV_608	0	0	0	0	0	0	0	0	0	0	0.082342	0.00716	0.003049	0.003054	0.006087	0	0	0.005087	0.006062	TACGGAGGGTGCGAGCGTTAATCGGAATTACTGGGCGTAAAGCGCATGCAGGTGGTTTGTTAAGTCAGATGTGAAAGCCCCGGGCTCAACCTGGGAACCGCATTTCGAACTGGCAAACTAGAGTCTTGTAGAGGGGGGTAGAATTCCAGGTGTAGCGGTGAAATGCGTAGAGATCTGGAGGAATACCGGTGGCGAAGGCGGCCCCCTGGACAGATACTGACACTCAGATGCGAAAGCGTGGGGAGCAAACAGG	d_Bacteria,p_Proteobacteria,c_Gammaproteobacteria,o_Vibrionales,f_Vibrionaceae
ASV_277	0	0.338855	0.914634	0	0.008024	0.555305	0.002119	0.001122	0.001137	0	0.002059	0	0	0	0	0.001007	0.242131	0.001017	0.00101	TACGTAGGGGGCTAGCGTTATCCGGATTTACTGGGCGTAAAGGGTGCGTAGGTGGTCTCTTAAGTCAGGAGTGAAAGGCTACGGCTTAACCGTAGTAAGCTCTTGAAACTGGGAGACTTGAGTGCAGGAGAGGAAAGTGGAATTCCTAGTGTAGCGGTGAAATGCGTAGATATTAGGAGGAACACCAGTAGCGAAGGCGGCTTTCTGGACTGTAACTGACACTGAGGCACGAAAGCGTGGGGAGCAAACAGG	d_Bacteria,p_Firmicutes,c_Clostridia,o_Clostridiales,f_Peptostreptococcaceae,g_Terrisporobacter
ASV_518	0	0	0	0	0	0	0	0.121219	0	0	0	0	0	0	0	0	0	0	0	TACGTAGGTGGCAAGCGTTGTCCGGATTTATTGGGCGTAAAGCGCGCGCAGGTGGTTTCTTAAGTCTGATGTGAAAGCCCACGGCTCAACCGTGGAGGGTCATTGGAAACTGGGGAACTTGAGTGCAGAAGAGGAGAGTGGAATTCCATGTGTAGCGGTGAAATGCGTAGATATATGGAGGAACACCAGTGGCGAAGGCGACTGTCTGGTCTGTAACTGACACTGAGGCGCGAAAGCGTGGGGAGCAAACAGG	d_Bacteria,p_Firmicutes,c_Bacilli,o_Bacillales
ASV_265	0	0	0.020325	0	0	0	0	0	0	0.109741	0.001029	0	0	0	0	0	0	0	0	TACGGAGGATCCGAGCGTTATCCGGATTTATTGGGTTTAAAGGGAGCGTAGGTGGATTGTTAAGTCAGTTGTGAAAGTTTGCGGCTCAACCGTAAAATTGCAGTTGAAACTGGCAGTCTTGAGTACAGTAGAGGTGGGCGGAATTCGTGGTGTAGCGGTGAAATGCTTAGATATCACGAAGAACTCCGATTGCGAAGGCAGCTCACTAGACTGTCACTGACACTGATGCTCGAAAGTGTGGGTATCAAACAGG	d_Bacteria,p_Bacteroidetes,c_Bacteroidia,o_Bacteroidales,f_Bacteroidaceae,g_Bacteroides
ASV_355	0	0	0	0.114093	0	0	0	0	0	0	0	0	0	0	0	0	0	0	0	TACGTAGGTGGCGAGCGTTGTCCGGATTTACTGGGCGTAAAGGGAGCGTAGGCGGACTTTTAAGTGAGATGTGAAATACCCGGGCTCAACCTGGGGGCTGCATTTCAAACTGGAAGTCTAGAGTGCAGGAGAGGAGAGTGGAATTCCTAGTGTAGCGGTGAAATGCGTAGAGATTAGGAAGAACACCAGTGGCGAAGGCGCTTCTCTGGACTGTAACTGACGCTGAGGCTCGAAAGCGTGGGGAGCAAACAGG	d_Bacteria,p_Firmicutes,c_Clostridia,o_Clostridiales,f_Clostridiaceae_1,g_Clostridium_sensu_stricto
ASV_280	0	0	0	0	0	0	0	0	0.120509	0	0	0	0	0	0	0	0	0	0	TACGGAGGACCCGAGCGTTATCCGGATTTATTGGGTTTAAAGGGTGCGTAGGCGGATTAGTAAGTTAGAGGTGAAAGCTCGATGCTCAACATCGAAATTGCCTCTGATACTGTTAGTCTAGAGTATAGTTGCGGAAGGCGGAATGTGTGGTGTAGCGGTGAAATGCTTAGATATCACACAGAACACCGATTGCGAAGGCAGCTTTCCAAGCTATTACTGACGCTGATGCACGAAAGCGTGGGGAGCGAACAGG	d_Bacteria,p_Bacteroidetes,c_Bacteroidia,o_Bacteroidales,f_Rikenellaceae,g_Alistipes
ASV_288	0	0	0	0	0	0	0	0	0.119372	0	0	0	0	0	0	0	0	0	0	TACGTAGGTGGCAAGCGTTATCCGGATTTACTGGGTGTAAAGGGCGTGTAGGCGGGGCTGCAAGTCAGGCGTGAAATTCCAGGGCTCAACCCTGGAACTGCGTTTGAAACTGTAGCTCTTGAGTGTCGGAGAGGCAATCGGAATTCCGTGTGTAGCGGTGAAATGCGTAGATATACGGAGGAACACCAGTGGCGAAGGCGGATTGCTGGACGATAACTGACGCTGAGGCGCGAAAGCGTGGGGAGCAAACAGG	d_Bacteria,p_Firmicutes,c_Clostridia,o_Clostridiales,f_Ruminococcaceae,g_Intestinimonas
ASV_298	0	0	0	0	0	0	0	0	0.119372	0	0	0	0	0	0	0	0	0	0	AACGTAGGTGGCAAGCGTTGTCCGGAATTACTGGGTGTAAAGGGAGCGCAGGCGGAACTGCAAGTTGGATGTCAAATCTACGGGCTCAACCCGTATACGCATTCAAAACTGCGGTTCTTGAGTAGTGCAGAGGTAGGCGGAATTCCCGGTGTAGCGGTGGAATGCGTAGATATCGGGAGGAACACCAGTGGCGAAGGCGGCCTACTGGGCACCAACTGACGCTGAGGCTCGAAAGCATGGGTAGCAAACAGG	d_Bacteria,p_Firmicutes,c_Clostridia,o_Clostridiales,f_Ruminococcaceae,g_Anaerofilum
ASV_244	0	0	0	0	0	0	0	0	0.118236	0	0	0	0	0	0	0	0	0.001017	0	TACGGAGGATGCGAGCGTTATCCGGATTTATTGGGTTTAAAGGGTGCGTAGGCGGTTTATTAAGTTAGTGGTTAAATATTTGAGCTAAACTCAATTGTGCCATTAATACTGGTAAACTGGAGTACAGACGAGGTAGGCGGAATAAGTTAAGTAGCGGTGAAATGCATAGATATAACTTAGAACTCCGATAGCGAAGGCAGCTTACCAGACTGTAACTGACGCTGATGCACGAGAGCGTGGGTAGCGAACAGG	d_Bacteria,p_Bacteroidetes,c_Bacteroidia,o_Bacteroidales,f_Odoribacteraceae,g_Odoribacter
ASV_276	0	0	0	0	0	0	0	0.001122	0.092087	0.022993	0	0	0	0	0	0	0	0	0	TACGTAGGGGGCGAGCGTTGTCCGGAATGACTGGGCGTAAAGGGCGCGTAGGCGGCCGATTAAGTCTGGAGTGAAAGTCCTGCTTTTAAGGTGGGAATTGCTTTGGAGACTGGTTGGCTTGAGTGCGGAAGAGGTAAGTGGAATTCCCAGTGTAGCGGTGAAATGCGTAGAGATTGGGAGGAACACCAGTGGCGAAGGCGACTTACTGGGCCGTAACTGACGCTGATGCGCGAAAGCGTGGGGAGCGAACAGG	d_Bacteria,p_Firmicutes
ASV_270	0	0	0	0	0	0	0	0	0.118236	0	0	0	0	0	0	0	0	0	0	TACGTAGGGGGCAAGCGTTATCCGGATTTACTGGGTGTAAAGGGAGCGTAGACGGCACAGCAAGTCTGAAGTGAAATCCCCGGGCTCAACCCGGGAACTGCTTTGGAAACTGTTGGGCTGGAGTGTTGGAGAGGCAAGCGGAATTCCTAGTGTAGCGGTGAAATGCGTAGATATTAGGAGGAACACCAGTGGCGAAGGCGGCTTGCTGGACAATCACTGACGTTGAGGCTCGAAAGCGTGGGGAGCAAACAGG	d_Bacteria,p_Firmicutes,c_Clostridia,o_Clostridiales,f_Lachnospiraceae
ASV_272	0	0	0	0	0	0	0	0	0	0.108696	0	0	0	0	0	0	0	0	0	TACGGAGGATGCGAGCGTTATCCGGATTTATTGGGTTTAAAGGGTGCGTAGGCTGAAAGTCAAGTCAGCGGTGAAAAATACGGGCTTAACCTGTATCTTGCCGTTGAAACTGTCATTCTGGAATACTGTTGTCGTGGGAGGAATGTGTAAAGTAGCGGTGAAATGCATAGATATTACACAGAACACCGATTGCGAAGGCATCTCACGAAACGGGCATTGACGCTGAAGCACGAAAGTGCGGGTATCGAACAGG	d_Bacteria,p_Bacteroidetes,c_Bacteroidia,o_Bacteroidales
ASV_199	0	0	0	0.110864	0	0	0	0	0	0	0	0	0	0	0	0	0	0	0	TACGTAGGTGGCAAGCGTTGTCCGGATTTACTGGGCGTAAAGGGAGCGTAGGTGGATTTTTAAGTGAGATGTGAAATACCCGGGCTTAACTTGGGTGCTGCATTTCAAACTGGAAGTCTAGAGTGCAGGAGAGGAGAAGGGAATTCCTAGTGTAGCGGTGAAATGCGTAGAGATTAGGAAGAACACCAGTGGCGAAGGCGACTCTCTGGACTGTAACTGACGCTGAGGCTCGAAAGCGTGGGGAGCAAACAGG	d_Bacteria,p_Firmicutes,c_Clostridia,o_Clostridiales,f_Clostridiaceae_1,g_Clostridium_sensu_stricto
ASV_279	0	0	0	0	0	0	0	0.001122	0.115962	0	0	0	0	0	0	0	0	0	0	TACGTAGGTGGCAAGCGTTATCCGGATTTACTGGGTGTAAAGGGCGTGTAGGCGGGAAAGCAAGTCAGGCGTGAAAACTATGGGCTCAACCCATAGCTTGCGTTTGAAACTGTTTTTCTTGAGTACTGGAGAGGCAGATGGAATTCCTAGTGTAGCGGTGAAATGCGTAGATATTAGGAGGAACACCAGTGGCGAAGGCGATCTGCTGGACAGCAACTGACGCTGAGGCGCGAAAGCGTGGGGAGCAAACAGG	d_Bacteria,p_Firmicutes,c_Clostridia,o_Clostridiales,f_Ruminococcaceae,g_Flintibacter
ASV_485	0	0	0	0	0	0	0	0	0	0.107651	0	0	0	0	0	0	0	0	0	CACGTAGGTGACGAGCGTTATTCGGATTCACTGGGCGTAAAGGGTCCGCAGGGGGTCTGCCAAGTCTGTTGTGAAATCCGGCGGCTCAACCGCCGGCTGCAATGGAAACTGGCGGACTGGGGGGCGCGATGGGCAGACGGAACACTTGGTGTAGCGGTGGAATGCGTGGATATCAAGTGGAACACCGACGGCGGAAGCGGTCTGCTGGCGCGCAACTGACCCTCAGGGACGAAAGCATGGGTAGCGAACAGG	d_Bacteria
ASV_323	0	0	0	0	0	0	0	0	0	0.10556	0.002059	0	0	0	0	0	0	0	0	TACGTAGGTGGCAAGCGTTATCCGGAATTACTGGGTGTAAAGGGAGCGCAGGCGGGATAGCAAGTCGGCGGTGAAAGGCATAGGCTCAACCTATGGATTGCCGTCGAAACTGTTATTCTTGAGTGAAGCAGAGGCGGGCGGAATTCCGAGTGTAGCGGTGAAATGCGTAGATATTCGGAGGAACACCGGTGGCGAAGGCGGCCCGCCGGGCTTTAACTGACGCTGAGGCTCGAAAGTGTGGGGAGCAAACAGG	d_Bacteria,p_Firmicutes,c_Clostridia,o_Clostridiales,f_Eubacteriaceae,g_Eubacterium
ASV_331	0	0	0	0	0	0	0	0	0	0.104515	0	0	0	0	0	0	0	0	0	TACAGAGGTGGCGAGCGTTGTTCGGATTTACTGGGCGTAAAGGGCGCGCAGGCGGCCGAGCGTGTGGGGTGTGAAATCTCCGGGCCCAACCCGGAAAGTGCGCCCCAAACTGTCCGGCTCGAGTGCGGGAGGGGAGATCGGAATGCAGGGTGTAGCGGTGAAATGCGTTGATATCCTGCAGAACACCGGTGGCGGAGGCGGATCTCTGGAACGCTACTGACGCTGAGGCGCGAAAGTCGGGGGAGCGAACAGG	d_Bacteria,p_Verrucomicrobia,c_Subdivision5,g_Subdivision5_genera_incertae_sedis
ASV_306	0	0.225904	0.873984	0	0.003009	0.390215	0.011653	0.001122	0.001137	0.001045	0.002059	0	0.002033	0	0	0	0	0.001017	0	TACATAGGTCACAAGCGTTATCCGGAATTATTGGGCGTAAAGAGTTTGTAGGCGGTTTATCAAGTCTAGAGTTAAAGCCTGAGGCTCAACCTCAGTCCGCTCTGGATACTGGTTAACTAGAGTTATATAGAGGTAAACGGAATTCTTAGTGAAGCGGTGGAATGCGTAGATATTAGGAAGAACACCAACGGCGAAGGCAGTTTACTGGATATACACTGACGCTCAAGAACGAAAGCGTGGGGAGCAAACAGG	d_Bacteria,p_Tenericutes,c_Mollicutes,o_Mycoplasmoidales,f_Metamycoplasmataceae,g_Metamycoplasma
ASV_317	0	0	0.04065	0	0	0	0	0	0	0.099289	0	0	0	0	0	0	0	0	0	TACGTAGGGGGCAAGCGTTATCCGGATTTATTGGGCGTAAAGCGCGCGTAGGCGGCGCTTCAAGCAAAACCTCTAATCCGAGGGCTTAACCTTCGGCCGGGTTTTGAACTGGGGCGCTCGAGTTTGGTAGAGGCAGGCGGAATTCCCGGTGTAGCGGTGAAATGCGCAGATATCGGGAAGAACACCGATGGCGAAGGCAGCCTGCTGGGCCATAACTGACGCTGAGGCGCGAAAGCTGGGGGAGCAAACAGG	d_Bacteria,p_Actinobacteria,c_Coriobacteriia,o_Eggerthellales,f_Eggerthellaceae
ASV_299	0	0	0	0.087184	0.001003	0	0.012713	0.001122	0	0	0	0	0	0	0	0	0	0	0	TACAGAGGGTGCGAGCGTTAATCGGATTTACTGGGCGTAAAGCGTGCGTAGGCGGCTTCTTAAGTCGGATGTGAAATCCCTGAGCTTAACTTAGGAATTGCATTCGATACTGGGAAGCTAGAGTATGGGAGAGGATGGTAGAATTCCAGGTGTAGCGGTGAAATGCGTAGAGATCTGGAGGAATACCGATGGCGAAGGCAGCCATCTGGCCTAATACTGACGCTGAGGTACGAAAGCATGGGGAGCAAACAGG	d_Bacteria,p_Proteobacteria,c_Gammaproteobacteria,o_Pseudomonadales,f_Moraxellaceae,g_Acinetobacter
ASV_289	0	0	0	0	0	0	0	0.002245	0.104593	0.001045	0	0	0	0	0	0	0	0	0	TACGTAGGGAGCAAGCGTTGTCCGGAATTACTGGGCGTAAAGGGCGCGTAGGTGGATGTTTAAGTCAGATGTGAAAACTCCGGGCTCAACTTGGAGAGTGCATTTGAAACTGGATATCTTGAGGGTAGGAGAGGAAAGTGGAATTCCTAGTGTAGCGGTGAAATGCGTAGATATTAGGAGGAACACCAGTGGCGAAGGCGACTTTCTGGACTATACCTGACACTGAGGCGCGAAAGCGTGGGGAGCGAACGGG	d_Bacteria,p_Firmicutes,c_Clostridia,o_Clostridiales
ASV_293	0	0	0	0	0	0	0	0	0.108004	0	0	0	0	0	0	0	0	0	0	TACGTAGGTGGCAAGCGTTATCCGGATTTACTGGGTGTAAAGGGCGCGTAGGCGGGGATGCAAGTCAGGTGTGAAATCTATGGGCTCAACCCATAAACTGCACTTGAAACTGTGTCTCTTGAGTGTCGGAGAGGTAGATGGAATTCCTTGTGTAGCGGTGAAATGCGTAGATATAAGGAAGAACACCAGTGGCGAAGGCGATCTACTGGACGATAACTGACGCTGAGGCGCGAAAGCGTGGGGAGCAAACAGG	d_Bacteria,p_Firmicutes,c_Clostridia,o_Clostridiales,f_Ruminococcaceae
ASV_287	0	0	0	0	0	0	0	0	0.106867	0	0	0	0	0	0	0	0	0	0	TACGGAGGATTCAAGCGTTATCCGGATTTATTGGGTTTAAAGGGTGCGTAGGCGGTTTGATAAGTTAGAGGTGAAATACCGGGGCTCAACTCCGGAACTGCCTCTAATACTGTTGAACTAGAGAGTAGTTGCGGTAGGCGGAATGTATGGTGTAGCGGTGAAATGCTTAGAGATCATACAGAACACCGATTGCGAAGGCAGCTTACCAAACTATATCTGACGTTGAGGCACGAAAGCGTGGGGAGCAAACAGG	d_Bacteria,p_Bacteroidetes,c_Bacteroidia,o_Bacteroidales,f_Rikenellaceae,g_Alistipes
ASV_358	0	0.376506	0.426829	0	0.007021	0.735404	0.001059	0.003367	0	0	0.001029	0	0	0	0	0	0	0	0.00101	TACGGAGGGTGCGAGCGTTAATCGGAATGACTGGGCGTAAAGGGCACGCAGGCGGTGACTTAAGTGAGATGTGAAAGCCCCGGGCTTAACCTGGGAATTGCATTTCATACTGGGTCGCTAGAGTATTTTAGGGAGGGGTAGAATTCCACGTGTAGCGGTGAAATGCGTAGAGATGTGGAGGAATACCGAAGGCGAAGGCAGCCCCTTGGGAATATACTGACGCTCATGTGCGAAAGCGTGGGGAGCAAACAGG	d_Bacteria,p_Proteobacteria,c_Gammaproteobacteria,o_Pasteurellales,f_Pasteurellaceae
ASV_477	0	0	0	0.099024	0	0	0	0	0	0	0	0	0	0.001018	0	0	0	0	0	TACGTAGGTGGCGAGCGTTATCCGGATTTACTGGGCGTAAAGGGAGCGTAGGCGGATGATTAAGTGGGATGTGAAATACCCGGGCTCAACCTGGGGGCTGCATTTCAAACTGGAAGTCTAGAGTGCAGGAGAGGAGAGTGGAATTCCTAGTGTAGCGGTGAAATGCGTAGAGATTAGGAAGAACACCAGTGGCGAAGGCGACTCTCTGGACTGTAACTGACGCTGAGGCTCGAAAGCGTGGGGAGCAAACAGG	d_Bacteria,p_Firmicutes,c_Clostridia,o_Clostridiales,f_Clostridiaceae_1,g_Clostridium_sensu_stricto
ASV_332	0	0	0	0	0	0	0	0	0	0.095109	0.001029	0	0	0	0	0	0	0	0	TACGTAGGGGGCAAGCGTTATCCGGATTTACTGGGTGTAAAGAGAGCGTAGACGGAATGGCAAGTCTGATGTGAAAACTTGGGGCTCAACCCCAAGATTGCATTGGAAACTGTTATTCTGGAGTGTCGGAAGGGTAAGCGGAATTCCTGGTGTAGCGGTGAAATGCGTAGATATCAGGAGGAACACCGGTGGCGAAGGCGGCTTACTGGACGATTACTGACGTTGAGGCTCGAAAGCGTGGGGAGCAAACAGG	d_Bacteria,p_Firmicutes,c_Clostridia,o_Clostridiales,f_Lachnospiraceae
ASV_297	0	0	0	0	0	0	0	0	0	0.096154	0	0	0	0	0	0	0	0	0	TACGTAGGGAGCGAGCGTTATCCGGAATTACTGGGCGTAAAGGGCGCGTAGGCTGCGTTTCAAGTCGTCTGTCAAATATTGAGGCTTAACCTCAATCTGCAGACGAAACTGGAATGCTAGAGAAGCAGAGAGGCAAACAGAATTCCTGGTGTAGCGGTGAAATGCGTAGATATCAGGAAGAATACCAGTGGCGAAGGCGGTTTGCTGGCTGCATACTGACGCTGAAGCGCGAAAGCCAGGGTAGCGAACGGG	d_Bacteria,p_Synergistetes,c_Synergistia,o_Synergistales,f_Synergistaceae,g_Pyramidobacter
ASV_506	0	0	0.060976	0	0.001003	1.24568	0	0	0	0	0.001029	0	0	0	0	0	0	0.003052	0	TACGTATGGTGCAAGCGTTATCCGGATTTACTGGGTGTAAAGGGAGCGCAGGCGGTACGGCAAGTCTGATGTGAAAGCCCGGGGCTCAACCCCGGTACTGCATTGGAAACTGTCGAACTAGAGTGTCGGAGGGGTAAGTGGAATTCCTAGTGTAGCGGTGAAATGCGTAGATATTAGGAGGAACACCAGTGGCGAAGGCGGCTTACTGGACGATAACTGACGCTGAGGCTCGAAAGCGTGGGGAGCAAACAGG	d_Bacteria,p_Firmicutes,c_Clostridia,o_Clostridiales,f_Lachnospiraceae,g_Roseburia
ASV_281	0	0	0	0	0	0	0	0	0.102319	0	0	0	0	0	0	0	0	0	0	TACGTAGGGAGCAAGCGTTGTCCGGAATTACTGGGTGTAAAGGGAGCGTAGGCGGGTGCTCAAGTTGAATGTGAAATGCAGAGGCTCAACCTCTGAATTGCGTTCAAAACTGAGTATCTTGAGTGAAGTAGAGGCAGGCGGAATTCCCGGTGTAGCGGTGAAATGCGTAGATATCGGGAGGAACACCAGTGGCGAAGGCGGCCTGCTGGGCTTTTACTGACGCTGATGCTCGAAAGCATGGGTAGCAAACAGG	d_Bacteria,p_Firmicutes,c_Clostridia,o_Clostridiales,f_Ruminococcaceae
ASV_307	0	0	0	0	0	0	0	0	0	0.094064	0	0	0	0	0	0	0	0	0	TACGTAGGGGGCAAGCGTTATCCGGATTTACTGGGTGTAAAGGGAGCGTAGACGGTAAAGCAAGTCTGAAGTGAAAGCCCGCGGCTCAACTGCGGGACTGCTTTGGAAACTGTTTAACTAGAGTGTCGGAGAGGTAAGTGGAATTCCTAGTGTAGCGGTGAAATGCGTAGATATTAGGAGGAACACCAGTGGCGAAGGCGACTTACTGGACGATAACTGACGTTGAGGCTCGAAAGCGTGGGGAGCAAACAGG	d_Bacteria,p_Firmicutes,c_Clostridia,o_Clostridiales,f_Lachnospiraceae,g_Clostridium_XlVa
ASV_290	0	0	0	0	0	0	0	0	0	0.093018	0.001029	0	0	0	0	0	0	0	0	TACGTAGGTGGCAAGCGTTATCCGGATTTACTGGGTGTAAAGGGCGCGTAGGCGGGGATGCAAGTCAGATGTGAAATCTATGGGCTCAACCCATAAACTGCATTTGAAACTGTGTCTCTTGAGTGTCGGAGAGGTAGATGGAATTCCTTGTGTAGCGGTGAAATGCGTAGATATAAGGAAGAACACCAGTGGCGAAGGCGATCTACTGGACGATAACTGACGCTGAGGCGCGAAAGCGTGGGGAGCAAACAGG	d_Bacteria,p_Firmicutes,c_Clostridia,o_Clostridiales,f_Ruminococcaceae
ASV_311	0	0	0	0	0	0	0	0	0	0.091973	0.001029	0	0	0	0	0	0	0	0	TACGTAGGTGGCGAGCGTTATCCGGATTTACTGGGTGTAAAGGGTGTGTAGGCGGGACGGTAAGTCAGATGTGAAAACTATGGGCTCAACTCATAGCCTGCATTTGAGACTGCTGTTCTTGAGGGTCGGAGAGGTAATCGGAATTCCCGGTGTAGCGGTGAAATGCGTAGATATCGGGAGGAACACCGGTGGCGAAGGCGGATTACTGGACGGCTACTGACGCTGAGACACGAAAGTGTGGGGAGCAAACAGG	d_Bacteria,p_Firmicutes,c_Clostridia,o_Clostridiales,f_Ruminococcaceae
ASV_303	0	0.037651	0.162602	0	0.006018	0	0.072038	0.002245	0	0	0	0	0	0.001018	0	0	0	0.002035	0	TACGTAGGGTCCAAGCGTTAATCGGAATTACTGGGCGTAAAGCGTGCGCAGGCGGTTGTGCAAGACCGATGTGAAATCCCCGAGCTTAACTTGGGAATTGCATTGGTGACTGCACGGCTAGAGTGTGTCAGAGGGGGGTAGAATTCCACGTGTAGCAGTGAAATGCGTAGAGATGTGGAGGAATACCGATGGCGAAGGCAGCCCCCTGGGATAACACTGACGCTCATGCACGAAAGCGTGGGGAGCAAACAGG	d_Bacteria,p_Proteobacteria,c_Betaproteobacteria,o_Burkholderiales,f_Burkholderiaceae,g_Ralstonia
ASV_275	0	0	0	0	0	0	0	0.001122	0.098909	0	0	0	0	0	0	0	0	0	0	TACGTAGGGGGCAAGCGTTATCCGGAATTATTGGGCGTAAAGAGTGCGTAGGTGGCAGACTAAGCCTGAGGTTTAAGGCAATGGCTCAACCATTGTAAGCCTTGGGAACTGGCTTGCTTGAGTGCAGGAGAGGAAAGCGGAATTCCTAGTGTAGCGGTGAAATGCGTAGATATTAGGAGGAACACCAGTGGCGAAGGCGGCTTTCTGGACTGTAACTGACACTGAGGCACGAAAGCGTGGGGAGCAAACAGG	d_Bacteria,p_Firmicutes,c_Clostridia,o_Clostridiales,f_Clostridiales_Incertae_Sedis_XIII
ASV_381	0	0	0	0	0	0	0	0	0	0.091973	0	0	0	0	0	0	0	0	0	CACGTAGGTGGCGAGCGTTATTCGGATTCACTGGGCGTAAAGGGTCCGCAGGGGGCCTGCCAAGTCTGTTGTGAAATCCGGCGGCTCAACCGCCGGCTGCAATGGAAACTGGCGGGCTGGAGTGCGCGATGGGCAGACGGAACACTTGGTGTAGCGGTGGAATGCGTGGATATCAAGTGGAACACCGACGGCGAAAGCGGTCTGCCGGCGCGCGACTGACCCTCAGGGACGAAAGCATGGGCAGCGAACAGG	d_Bacteria
ASV_309	0	0	0	0	0	0	0	0	0	0.088838	0.001029	0	0	0	0	0	0	0	0	TACCCGCAGCCCAAGTGGTGGTCGATTTTATTGAGTCTAAAACGTTCGTAGCCGGTTCGGTAAATCCTTGGGTAAATCGGAGAGCTCAACTTCCCGAAGTCCGAGGAGACTGCCGAACTTGGGACCGGGAGAGGCAAGAGGTACTTGGGGGGTAGGGGTAAAATCCTGTAATCCTTCAAGGACCACCGGTGGCGAAGGCGTCTTGCTAGAACGGATCCGACGGTGAGGGACGAAGCCCTAGGTCGCAAACGGG	d_Archaea,p_Euryarchaeota,c_Thermoplasmata,o_Methanomassiliicoccales,f_Methanomassiliicoccaceae,g_Methanomassiliicoccus
ASV_425	0	0	0	0	0	0	0	0	0	0.086747	0.001029	0	0	0	0	0	0	0	0	TACGTAGGTGGCGAGCGTTATCCGGAATTACTGGGCGTAAAGAGTGAGCAGGCGGCTGGTCAAGTTTGAAGTGAAAGCGTGGGGCTCAACCTCATACAGCTTCGAAAACTGCCCGGCTAGAGTGCGAGAGAGGTAAGCGGAATTCCATGTGTAGCGGTGAAATGCGTAGATATATGGAGGAACACCAGTGGCGAAGGCGGCTTACTAGCTCGATACTGACGCTCATTCACGAAAGCGTGGGGAGCAAATAGG	d_Bacteria,p_Firmicutes
ASV_316	0	0	0	0.001076	0	0	0	0	0.093224	0	0	0	0	0	0	0	0	0	0	TACGTAGGGTGCGAGCGTTATCCGGAATTATTGGGCGTAAAGAGCTCGTAGGTGGTTGGTCGCGTCTGTCGTGAAAGCCCATGGCTTAACTGTGGGTTTGCGGTGGGTACGGGCCAGCTTGAGTGCAGTAGGGGAGATTGGAATTCCTGGTGTAGCGGTGGAATGCGCAGATATCAGGAGGAATACCGGTGGCGAAGGCGGATCTCTGGGCTGTAACTGACACTGAGGAGCGAAAGCATGGGGAGCGAACAGG	d_Bacteria,p_Actinobacteria,c_Actinobacteria
ASV_292	0	0	0	0	0	0	0	0	0.09095	0.00209	0	0	0	0	0	0	0	0	0	TACGTAGGGAGCGAGCGTTGTCCGGAATTACTGGGCGTAAAGGGCGCGTAGGCGGTAGATCAAGTCGCATGTGAAATACCCGGGCTCAACCTGGGGGGTGCATGCGAAACTGGAATACTTGAGTGCGGTAGAGGAAAGTGGAATTCCTAGTGTAGCGGTGAAATGCGTAGATATTAGGAGGAACACCAGTGGCGAAGGCGACTTTCTGGGCCGTAACTGACGCTGAGGCGCGAAAGCGTGGGGAGCAAACAGG	d_Bacteria,p_Firmicutes,c_Clostridia,o_Clostridiales
ASV_370	0	0	0	0	0	0	0	0	0	0.085702	0	0	0	0	0	0	0	0	0	TACAGAGGTCTCTAGCGTTGTTCGGATTTACTGGGCGTAAAGCGTGCGTAGGCGGTCGCGTGTGTCGGATGTGAAATCCCGGGGCCCACCCCCGGAAGTGCATCCGAAACTGCGCGGCTTGAGGCCGGGAAGGGAGACTGGAACACATGGTGTAGCGGTGAAATGCGTTGATATCATGTGGAACACCGGAGGCGAAGGCGAGTCTCTGGAACGGTACTGACGCTGAGGTACGAAAGCGTGGGGAGCAAACAGG	d_Bacteria,p_Verrucomicrobia,c_Subdivision5
ASV_294	0	0	0	0	0	0	0	0	0	0.085702	0	0	0	0	0	0	0	0	0	TACATAGGGGGCAAGCGTTATCCGGAATTATTGGGCGTAAAGCGTGTGTAGGCGGTTATTTAAGTCTCGTGTTAAAAGCTGCGGCTCAACCGCAGCGTGCACAGGAAACTGAAGAACTAGAGTACGGTAGAGGCAGGTGGAATTCCCAGTGGAGCGGTGGAATGCGTAGATATTGGGAGGAACACCAGTTGCGAAGGCGGCCTGCTAGGCCGGTACTGACGCTGAGACACGAAAGCGTGGGGAGCAAACAGG	d_Bacteria
ASV_305	0	0.112952	0.081301	0	0	0.825454	0.007416	0	0	0	0.002059	0	0	0	0	0	0	0.009157	0.00101	TACGGAAGGTCCGGGCGTTATCCGGATTTATTGGGTTTAAAGGGAGCGTAGGCCGGAGATTAAGCGTGTTGTGAAATGTAGATGCTCAACATCTGCACTGCAGCGCGAACTGGTTTCCTTGAGTACGCACAAAGTGGGCGGAATTCGTGGTGTAGCGGTGAAATGCTTAGATATCACGAAGAACTCCGATTGCGAAGGCAGCTCACTGGAGCGCAACTGACGCTGAAGCTCGAAAGTGCGGGTATCGAACAGG	d_Bacteria,p_Bacteroidetes,c_Bacteroidia,o_Bacteroidales,f_Prevotellaceae,g_Prevotella
ASV_376	0	0	0.304878	0	0.002006	0	0.060385	0.002245	0	0.001045	0.002059	0	0	0	0	0	0	0.001017	0.00101	TACGGAGGGAGCTAGCGTTGTTCGGAATTACTGGGCGTAAAGCGCACGTAGGCGGCTTTGTAAGTCAGAGGTGAAAGCCTGGAGCTCAACTCCAGAACTGCCTTTGAGACTGCATCGCTTGAATCCAGGAGAGGTGAGTGGAATTCCGAGTGTAGAGGTGAAATTCGTAGATATTCGGAAGAACACCAGTGGCGAAGGCGGCTCACTGGACTGGTATTGACGCTGAGGTGCGAAAGCGTGGGGAGCAAACAGG	d_Bacteria,p_Proteobacteria,c_Alphaproteobacteria,o_Sphingomonadales,f_Sphingomonadaceae,g_Sphingomonas
ASV_396	0	0	0	0	0	0	0	0	0	0.084657	0	0	0	0	0	0	0	0	0	TACGGAGGGTCCGGGCGTTATCCGGATTTACTGGGTTTAAAGGGTGCGTAGGCGGGCCGTTAAGTCGGCGGTGAAAGGCGGCGGCTCAACCGTCGGACTGCCGTCGATACTGGCGGGCTTGGATGCGGTCGGGGCGGGTGGAATTCGTGGTGTAGCGGTGAAATGCATAGATATCACGAGGAACGCCGATAGCGAAAGCAGCCCGCCGGGCCGTGATCGACGCTGAGGCACGAAAGCGTGGGGATCGAACAGG	d_Bacteria,p_Bacteroidetes
ASV_341	0	0	0	0	0	0	0	0.001122	0.079582	0.009406	0	0	0	0	0	0	0	0	0	TACGGGGGATGCGAGCGTTATCCGGATTTATTGGGTTTAAAGGGCGCGTAGGCGGGACGTCAAGTCAGCGGTAAAAGACTGCAGCTAAACTGTAGCACGCCGTTGAAACTGGCGCCCTGGAGACGAGACGAGGGAGGCGGAACAAGTGAAGTAGCGGTGAAATGCATAGATATCACTTGGAACCCCGATAGCGAAGGCAGCTTCCCAGGCTCGTTCTGACGCTGATGCGCGAGAGCGTGGGTAGCGAACAGG	d_Bacteria,p_Bacteroidetes,c_Bacteroidia,o_Bacteroidales,f_Odoribacteraceae,g_Butyricimonas
ASV_300	0	0	0	0	0	0	0	0	0.089814	0	0	0	0	0	0	0	0	0	0	TACGTAGGGGGCAAGCGTTATCCGGATTTACTGGGCGTAAAGGGAGCGTAGACGGGAGGTTAAGTCTGATGTGAAAACCCAGGGCCCAACCCTGGGAGTGCATTGGAAACTAACCGGCCTGGAGTACCGGAGGGGCAAGCGGAATTCCTAGTGTAGCGGTGAAATGCGTAGATATTAGGAAGAACACCAGTGGCGAAGGCGGCTTGCTGGACGGTAACTGACGTTGAGGCTCGAAAGCGTGGGGAGCAAACAGG	d_Bacteria,p_Firmicutes,c_Clostridia,o_Clostridiales,f_Lachnospiraceae,g_Fusicatenibacter
ASV_347	0	0.075301	0.121951	0.069962	0	0.015008	0.002119	0	0	0	0.001029	0	0	0	0	0.001007	0	0	0	TACAGAGGGTGCAAGCGTTAATCGGATTTACTGGGCGTAAAGCGCGCGTAGGTGGCCAATTAAGTCAAATGTGAAATCCCCGAGCTTAACTTGGGAATTGCATTCGATACTGGTTGGCTAGAGTATGGGAGAGGATGGTAGAATTCCAGGTGTAGCGGTGAAATGCGTAGAGATCTGGAGGAATACCGATGGCGAAGGCAGCCATCTGGCCTAATACTGACACTGAGGTGCGAAAGCATGGGGAGCAAACAGG	d_Bacteria,p_Proteobacteria,c_Gammaproteobacteria,o_Pseudomonadales,f_Moraxellaceae,g_Acinetobacter
ASV_326	0	0	0	0	0	0	0	0	0	0.081522	0	0	0	0	0	0	0	0	0	TACGGAGGGTGCGAGCGTTAATCGGAATCACTGGGCGTAAAGCGTGCGTAGGCGGCATGGCAAGTCAGGGGTGAAAGCCCTCGGCTTAACCGAGGAATTGCCTTTGAAACTGCTAGGCTTGGGTACTGGAGAGGCAGGCGGAATTTCGGGTGTAGGAGTGAAATCCGTAGATATCCGGAGGAACACCAGTGGCGAAGGCGGCCTGCTGGACAGTAACTGACGCTGAGGTACGAAAGCGTGGGGAGCAAACAGG	d_Bacteria,p_Proteobacteria,c_Deltaproteobacteria,o_Desulfovibrionales,f_Desulfovibrionaceae
ASV_554	0	0.112952	0.528455	0	0.006018	0.375206	0.010594	0	0.001137	0	0.001029	0.001023	0	0	0	0	0	0.002035	0.002021	TACGTAGGTGGCAAGCGTTATCCGGATTTATTGGGCGTAAAGCGAGCGCAGGCGGTTGCTTAGGTCTGATGTGAAAGCCTTCGGCTTAACCGAAGAAGTGCATCGGAAACCGGGCGACTTGAGTGCAGAAGAGGACAGTGGAACTCCATGTGTAGCGGTGGAATGCGTAGATATATGGAAGAACACCAGTGGCGAAGGCGGCTGTCTGGTCTGCAACTGACGCTGAGGCTCGAAAGCATGGGTAGCGAACAGG	d_Bacteria,p_Firmicutes,c_Bacilli,o_Lactobacillales,f_Lactobacillaceae,g_Limosilactobacillus
ASV_315	0	0	0	0	0	0	0	0	0.086403	0	0	0	0	0	0	0	0	0	0	TACGTAGGGGGCGAGCGTTGTCCGGAATCACTGGGCGTAAAGGGTTCGCAGGCGGTAATGCAAGTCAGATGTGAAAGGCGGAGGCTTAACCTCCGTAAGCATTTGAAACTGTATTACTTGAGATGTGGAGAGGCAAGTGGAATTCCTAGTGTAGCGGTGAAATGCGTAGATATTAGGAGGAATACCGGTGGCGAAGGCGACTTGCTGGACACAAACTGACGCTGAGGAACGAAAGCGTGGGGAGCAAACAGG	d_Bacteria,p_Firmicutes,c_Clostridia,o_Clostridiales,f_Peptoniphilaceae,g_Peptoniphilus
ASV_541	0	0	0	0	0	0	0	0	0	0.078386	0.001029	0	0	0	0	0	0	0	0	CACGTAGGGACCGAACGTTGTTCGGATTTATTGGGCGTAAAGGGCGCGCGGGCGGCTTTGCAAGTCTGGTGTGAAATGTCCGGGCCCAACCCGGTCATGCGCTGGAAACTGCGAGGCTAGAGTTCTGGAGGGGATGCCGGAATTCCGGGTGTAGGGGTGAAATCTGTAGATATCCGGAGGAACACCGATGGCGAAGGCAGGCATCTGGCCAGCGACTGACGCTGAGGCGCGAAGGTGCGGGGAGCGAACAGG	d_Bacteria,p_Spirochaetes,c_Spirochaetia,o_Spirochaetales
ASV_318	0	0	0	0	0	0	0	0	0	0.078386	0	0	0	0	0	0	0	0	0	TACGTAGGGGGCGAGCGTTATCCGGAATTATTGGGCGTAAAGAGTACGTAGGTGGCCAAATAAGCGGGGGGTGAAATCCCGGGGCTTAACCCCGGTAAGCCTTCCGAACTGTAGGGCTTGAGTGCAGGAGGGGAAAGTGGAATTCCTGGTGTAGCGGTGAAATGCGTAGATATCAGGAGGAACACCGGTGGCGAAGGCGACTTTCTGGACTGTAACTGACACTGAGGTACGAAAGCGTGGGTAGCAAACAGG	d_Bacteria,p_Firmicutes,c_Clostridia,o_Clostridiales
ASV_493	0	0.037651	0	0	0	1.00555	0.006356	0	0	0	0	0	0	0	0	0	0	0	0	TACGGAGGATGCAAGCGTTATCCGGATTCATTGGGTTTAAAGGGTGCGTAGGCGGCTTGGTAAGTCAGCGGTGAAATTCCAGTGCTCAACATTGGCCGTGCCGTTGATACTGCTGGGCTTGAATGCGGATGCCGTGGGAGGAATGTGTGGTGTAGCGGTGAAATGCATAGATATCACACAGAACACCGATTGCGAAGGCATCTCACGAATCCGCAATTGACGCTGAGGCACGAAAGTGTGGGGATCAAACAGG	d_Bacteria,p_Bacteroidetes
ASV_375	0	0	0.223577	0	0	0	0	0	0	0	0	0	0	0	0	0	0	0.019331	0.044457	TACGTAGGTGGCAAGCGTTGTCCGGATTTATTGGGCGTAAAGCGAGCGCAGGCGGTTTCTTAAGTCTGATGTGAAAGCCCTCGGCTCAACCGAGGAAGGTCATTGGAAACTGGGGAACTTGAATGCAGAAGAGGAGAGTGGAATTCCATGTGTAGCGGTGAAATGCGTAGATATATGGAGGAACACCAGTGGCGAAGGCGACTCTCTGGTCTGTAATTGACGCTGAGGCTCGAAAGCGTGGGGAGCAAACAGG	d_Bacteria,p_Firmicutes,c_Bacilli,o_Lactobacillales,f_Enterococcaceae,g_Vagococcus
ASV_324	0	0	0	0	0	0	0	0	0	0.077341	0	0	0	0	0	0	0	0	0	TACGTAGGTTGCAAGCGTTGTCCGGATTTACTGGGTGTAAAGGGCGTGTAGGCGGAGCTGCAAGTCAGATGTGTAATCTATGGGCTTAACCCATAAACTGCATTTGAAACTGTGGCCCTTGAGTATCGGAGAGGCAAGCGGAATTCCTAGTGTAGCGGTGAAATGCGTAGATATTAGGAGGAACACCAGTGGCGAAGGCGGCTTGCTGGACGACAACTGACGCTGAGGCGCGAAAGCGTGGGGAGCAAACAGG	d_Bacteria,p_Firmicutes,c_Clostridia,o_Clostridiales,f_Ruminococcaceae
ASV_553	0	0.263554	0.426829	0	0.019056	0.180099	0.007416	0.001122	0	0	0	0	0	0	0	0	0	0.00407	0	TACGTAGGTGGCAAGCGTTATCCGGAATTATTGGGCGTAAAGCGCGCGTAGGCGGTTTCTTAAGTCTGATGTGAAAGCCCACGGCTCAACCGTGGAGGGTCATTGGAAACTGGGAAACTTGAGTGCAGAAGAGGAAAGTGGAATTCCATGTGTAGCGGTGAAATGCGCAGAGATATGGAGGAACACCAGTGGCGAAGGCGACTTTCTGGTCTGTAACTGACGCTGATGTGCGAAAGCGTGGGGATCAAACAGG	d_Bacteria,p_Firmicutes,c_Bacilli,o_Bacillales,f_Staphylococcaceae,g_Staphylococcus
ASV_359	0	0	0	0.009687	0	0	0	0	0.060255	0	0.009263	0	0	0	0	0	0	0	0	TACGTAGGGTGCGAGCGTTATCCGGAATTATTGGGCGTAAAGAGCTCGTAGGTGGTTGGTCACGTCTGTCGTGAAAGCCCATGGCTTAACTGTGGGTTTGCGGTGGGTACGGGCCGGCTTGAGTGCAGTAGGGGAGATTGGAATTCCTGGTGTAGCGGTGGAATGCGCAGATATCAGGAGGAATACCGGTGGCGAAGGCGGATCTCTGGGCTGTAACTGACACTGAGGAGCGAAAGCATGGGGAGCGAACAGG	d_Bacteria,p_Actinobacteria,c_Actinobacteria
ASV_334	0	0	0	0	0	0	0	0	0.068213	0.011497	0	0	0	0	0	0	0	0	0	TACGTAGGTTGCAAGCGTTGTCCGGATTTACTGGGTGTAAAGGGCGTGTAGGCGGAACTGCAAGTCAGATGTGAAATCCCGGGGCTCAACCCCGGAACTGCATTTGAAACTGTAGTCCTTGAGTATCGGAGAGGCAAGCGGAATTCCTAGTGTAGCGGTGAAATGCGTAGATATTAGGAGGAACACCAGTGGCGAAGGCGGCTTGCTGGACGACAACTGACGCTGAGGCGCGAAAGCGTGGGGAGCAAACAGG	d_Bacteria,p_Firmicutes,c_Clostridia,o_Clostridiales,f_Ruminococcaceae
ASV_414	0	0	0	0	0	0	0	0	0	0.074206	0	0	0	0	0	0	0	0	0	TACGTAGGGAGCGAGCGTTATCCGGAATCATTGGGCGTAAAGGGCGCGTAGGCGGCCTCTCAAGCGGGATCTCTAACCCGAGGGCTCAACCCCCGGCCGGATCCCGAACTGGGGGGCTCGAGTCCGGTAGGGGCAGGCGGAATTCCCGGTGTAGCGGTGGAATGCGCAGATATCGGGAGGAACACCGACGGCGAAGGCAGCCTGCCGGGCCGCGACTGACGCTGAGGCGCGAAAGCTAGGGGAGCGAACAGG	d_Bacteria,p_Actinobacteria,c_Coriobacteriia,o_Eggerthellales,f_Eggerthellaceae,g_Eggerthella
ASV_308	0	0	0	0	0	0	0	0	0	0.073161	0	0	0	0	0	0	0	0	0	TACGGAGGATGCGAGCGTTATCCGGATTTATTGGGTTTAAAGGGTGCGCAGGCGGATTGTCAAGTCAGTGGTGAAAGGTACATGCTCAACATGTAGAGAGCCAATGATACTGTCGGTCTGGTATGCATGTGGCGTAGCCGGAATGTGTCAAGTAGCGGTGAAATGCATAGATATGACACAGAACATCGATTGTGCAGACAGGTTACGAACATGAGATAGACGCTGAGGCACGAGAGCGTGGGGAGCAAACAGG	d_Bacteria,p_Bacteroidetes
ASV_399	0	0	0	0	0	1.00555	0.001059	0.001122	0	0	0	0	0	0	0	0	0	0	0	TACGGAAGGTCCGGGCGTTATCCGGATTTATTGGGTTTAAAGGGAGCGTAGGCCGTCGTTTAAGCGTGTTGTGAAATGCCGCGGCTCAACCGTGGCACTGCAGCGCGAACTGGATGACTTGAGTTCGCGGGAGGTAGGCGGAATTCGTGGTGTAGCGGTGAAATGCTTAGATATCACGAAGAACTCCGATTGCGAAGGCAGCTTACCGTAGCGTTACTGACGCTGAAGCTCGAAAGTGCGGGTATCGAACAGG	d_Bacteria,p_Bacteroidetes,c_Bacteroidia,o_Bacteroidales,f_Prevotellaceae,g_Prevotella
ASV_319	0	0	0	0	0	0	0	0	0.077308	0.001045	0	0	0	0	0	0	0	0	0	TACGTAGGGGGCAAGCGTTATCCGGATTTACTGGGTGTAAAGGGAGCGTAGACGGTTATGTAAGTCTGATGTGAAAACCCGGGGCTCAACCCCGGGACTGCATTGGAAACTATGTAACTAGAGTGTCGGAGAGGTAAGTGGAATTCCTAGTGTAGCGGTGAAATGCGTAGATATTAGGAGGAACACCAGTGGCGAAGGCGGCTTACTGGACGATCACTGACGTTGAGGCTCGAAAGCGTGGGGAGCAAACAGG	d_Bacteria,p_Firmicutes,c_Clostridia,o_Clostridiales,f_Lachnospiraceae,g_Faecalicatena
ASV_409	0	0	0	0	0	0	0	0	0.002274	0.06898	0	0	0	0	0	0	0	0	0	TACGTAGGGGGCAAGCGTTATCCGGATTTACTGGGTGTAAAGGGAGCGTAGACGGCGACGCAAGTCTGGAGTGAAAGCCCGGGGCCCAACCCCGGGACTGCTTTGGAAACTGTGCTGCTGGAGTGCAGGAGAGGTAAGTGGAATTCCTAGTGTAGCGGTGAAATGCGTAGATATTAGGAGGAACACCAGTGGCGAAGGCGGCTTACTGGACTGTAACTGACGTTGAGGCTCGAAAGCGTGGGGAGCAAACAGG	d_Bacteria,p_Firmicutes,c_Clostridia,o_Clostridiales,f_Lachnospiraceae,g_Enterocloster
ASV_369	0	0	0	0	0	0	0	0	0.003411	0.067935	0	0	0	0	0	0	0	0	0	TACGTAGGTGGCAAGCGTTGTCCGGAATTACTGGGTGTAAAGGGAGTGTAGGCGGGAGAGCAAGTCAGCGGTGAAATGTATGGGCTTAACCCATAAACTGCCGTTGAAACTGTTTTTCTTGAGTGAAGCAGAGGCAGGCGGAATTCCGAGTGTAGCGGTGAAATGCGTAGATATTCGGAGGAACACCGGTGGCGAAGGCGGCTTGCTGGGCTTTTAACTGACGCTGAGGCTCGAAAGTGTGGGGAGCAAACAGG	d_Bacteria,p_Firmicutes,c_Clostridia,o_Clostridiales,f_Eubacteriaceae,g_Eubacterium
ASV_380	0	0.301205	0.365854	0.003229	0.003009	0.420231	0.002119	0	0	0	0	0	0	0	0	0.002014	0.242131	0.002035	0	TACGTAGGGGGCTAGCGTTATCCGGATTTACTGGGCGTAAAGGGTGCGTAGGCGGTCTTTTAAGTCAGAAGTGAAAGGCTACGGCTTAACCGTAGTAAGCTTTTGAAACTGGAGGACTTGAGTGCAGGAGAGGAGAGTGGAATTCCTAGTGTAGCGGTGAAATGCGTAGATATTAGGAGGAACACCAGTAGCGAAGGCGGCTCTCTGGACTGTAACTGACGCTGAGGCACGAAAGCGTGGGGAGCAAACAGG	d_Bacteria,p_Firmicutes,c_Clostridia,o_Clostridiales,f_Peptostreptococcaceae,g_Intestinibacter
ASV_329	0	0	0	0	0	0	0	0	0.001137	0.06898	0	0	0	0	0	0	0	0	0	TACGTAGGGGGCAAGCGTTATCCGGATTTACTGGGTGTAAAGGGAGCGTAGACGGCATGGCAAGTCTGAAGTGAAAACCCAGGGCTCAACCCTGGGACTGCTTTGGAAACTGTCAAGCTAGAGTGCAGGAGAGGTAAGTGGAATTCCTAGTGTAGCGGTGAAATGCGTAGATATTAGGAGGAACACCAGTGGCGAAGGCGGCTTACTGGACTGTAACTGACGTTGAGGCTCGAAAGCGTGGGGAGCAAACAGG	d_Bacteria,p_Firmicutes,c_Clostridia,o_Clostridiales,f_Lachnospiraceae,g_Enterocloster
ASV_350	0	0	0	0	0	0	0	0	0	0.06898	0.001029	0	0	0	0	0	0	0	0	TACGTAGGGAGCGAGCGTTATCCGGAATTATTGGGTGTAAAGGGTGCGTAGGCGGGGGAACAAGTTAGTTGTGAAAGGCCTCGGCTCAACTGAGGAACTGCAACTGAAACTATATCTCTTGAGTGCAGGAGGGGAGAGCGGAATTTCTAGAGTAGCGGTGAAATGCGTAGATACTAGGAGGAACACCAGTGGCGAAGGCGGCTTTCTGGACTGTAACTGACGCTGAAGCACGAAAGTGTGGGGAGCAAACAGG	d_Bacteria,p_Firmicutes,c_Clostridia,o_Clostridiales
ASV_390	0	0	0	0	0	0	0	0.001122	0.060255	0.012542	0	0	0	0	0	0	0	0	0	TACGTAGGGAGCGAGCGTTATCCGGATTCATTGGGCGTAAAGGGCGCGTAGGCGGCCTCTCAAGCGGGATCTCTAATCCGAGGGCTCAACCCCCGGCCGGATCCCGAACTGGGGGGCTCGAGTCCGGTAGAGGCAGGCGGAATTCCCGGTGTAGCGGTGAAATGCGCAGATATCGGGAAGAACACCGATGGCGAAGGCAGCCTGCTGGGCCGAGACTGACGCTGAGGCGCGAAAGCTAGGGGAGCGAACAGG	d_Bacteria,p_Actinobacteria,c_Coriobacteriia,o_Eggerthellales,f_Eggerthellaceae,g_Eggerthella
ASV_321	0	0.263554	0.569106	0	0	0.240132	0.006356	0	0.002274	0	0.002059	0	0	0	0	0.001007	0	0.001017	0.002021	TACGGAGGGTGCAAGCGTTACTCGGAATCACTGGGCGTAAAGAGCGCGTAGGCGGGGTAGCAAGTCAGATGTGAAATCCTATGGCTTAACCATAGAACTGCATTTGAAACTGTTACTCTAGAGTGTGGGAGAGGTAGGTGGAATTCTTGGTGTAGGGGTAAAATCCGTAGAGATCAAGAGGAATACTCATTGCGAAGGCGACCTACTAGAACATAACTGACGCTGATGCGCGAAAGCGTGGGGAGCAAACAGG	d_Bacteria,p_Campilobacterota,c_Campylobacteria,o_Campylobacterales,f_Helicobacteraceae,g_Helicobacter
ASV_348	0	0.037651	0	0	0	0	0	0	0	0.065844	0	0.001023	0	0	0	0	0	0	0	TACGTAGGGAGCGAGCGTTATCCGGAATTATTGGGTGTAAAGGGTGCGTAGACGGGAGAACAAGTTAGTTGTGAAATACCTCGGCTCAACTGAGGAACTGCAACTAAAACTGTACTTCTTGAGTGCAGGAGAGGTAAGTGGAATTCCTAGTGTAGCGGTGAAATGCGTAGATATTAGGAGGAACACCAGTGGCGAAGGCGACTTACTGGACTGTAACTGACGTTGAGGCACGAAAGTGTGGGGAGCAAACAGG	d_Bacteria,p_Firmicutes,c_Clostridia,o_Clostridiales
ASV_607	0	0	0	0	0	0	0	0.070711	0	0	0	0	0	0	0	0	0	0.002035	0	TACGTAGGTGGCAAGCGTTGTCCGGATTTATTGGGCGTAAAGCGCGCGCAGGTGGTTTCTTAAGTCTGATGTGAAAGCCCCCGGCTCAACCGGGGAGGGTCATTGGAAACTGGGAGACTTGAGTGCAGAAGAGGAGAGTGGAATTCCATGTGTAGCGGTGAAATGCGTAGATATATGGAGGAACACCAGTGGCGAAGGCGGCTCTCTGGTCTGTAACTGACGCTGAGGCTCGAAAGCGTGGGGAGCGAACAGG	d_Bacteria,p_Firmicutes,c_Bacilli,o_Lactobacillales,f_Enterococcaceae,g_Enterococcus
ASV_339	0	0	0	0	0	0	0	0.072956	0	0	0	0	0	0	0	0	0	0	0	TACAGAGGGTGCAAGCGTTAATCGGAATTACTGGGCGTAAAGCGAGCGTAGGTGGCTTGATAAGTCAGATGTGAAATCCCCGGGCTTAACCTGGGAACTGCATCTGATACTGTCAGGCTAGAGTAGGTGAGAGGGAGGTAGAATTTCAGGTGTAGCGGTGAAATGCGTAGAGATCTGAAGGAATACCGATGGCGAAGGCAGCCTCCTGGCATCATACTGACACTGAGGTTCGAAAGCGTGGGTAGCAAACAGG	d_Bacteria,p_Proteobacteria,c_Gammaproteobacteria,o_Pseudomonadales,f_Moraxellaceae,g_Psychrobacter
ASV_345	0	0	0	0	0	0	0	0	0.071623	0.00209	0	0	0	0	0	0	0	0	0	TACGTAGATGGCGAGCGTTGTCCGGAATTACTGGGTGTAAAGGGAGTGTAGGCGGGCTGGTAAGTTGAATGTGAAACCTTCGGGCTCAACCCGGAGCGTGCGTTCAAAACTGCTGGTCTTGAGTGAAGTAGAGGCAGGCGGAATTCCCGGTGTAGCGGTGGAATGCGTAGATATCGGGAGGAACACCAGTGGCGAAGGCGGCCTGCTGGGCTTTTACTGACGCTGAGGCTCGAAAGCATGGGTAGCAAACAGG	d_Bacteria,p_Firmicutes,c_Clostridia,o_Clostridiales,f_Ruminococcaceae
ASV_419	0	0.075301	0.528455	0	0.002006	0.405223	0.002119	0.002245	0	0	0.001029	0	0.001016	0	0	0	0	0	0.00101	TACGGAGGGTGCAAGCGTTACTCGGAATCACTGGGCGTAAAGGACGCGTAGGCGGATTATCAAGTCTTTTGTGAAATCTAATGGCTTAACCATTAAACTGCTTGAGAAACTGATAATCTAGAGTGAGGGAGAGGCAGATGGAATTGGTGGTGTAGGGGTAAAATCCGTAGAAATCACCAAGAATACCCATTGCGAAGGCGATCTGCTAGAACTCAACTGACGCTAATGCGTGAAAGCGTGGGGAGCAAACAGG	d_Bacteria,p_Campilobacterota,c_Campylobacteria,o_Campylobacterales,f_Campylobacteraceae,g_Campylobacter
ASV_346	0	0	0	0	0	0	0	0	0.07276	0	0	0	0	0	0	0	0	0	0	TACGTAGGTGGCAAGCGTTATCCGGATTTACTGGGTGTAAAGGGCGTGTAGGCGGGAAAGCAAGTCAGGCGTGAAAACTATGGGCTCAACCCATAGCTTGCGTTTGAAACTGTTTTTCTTGAGTACTGGAGAGGCGGATGGAATTCCTAGTGTAGCGGTGAAATGCGTAGATATTAGGAGGAACACCAGTGGCGAAGGCGATCTGCTGGACAGCAACTGACGCTGAGGCGCGAAAGCGTGGGGAGCAAACAGG	d_Bacteria,p_Firmicutes,c_Clostridia,o_Clostridiales,f_Ruminococcaceae,g_Flintibacter
ASV_344	0	0	0	0	0	0	0	0	0.062528	0.009406	0	0	0	0	0	0	0	0	0	TACGTAGGTGGCAAGCGTTATCCGGATTTACTGGGTGTAAAGGGCGTGTAGGCGGGATTGCAAGTCAGATGTGAAAACTGGGGGCTCAACCTCCAGCCTGCATTTGAAACTGTAGTTCTTGAGTGCTGGAGAGGCAATCGGAATTCCGTGTGTAGCGGTGAAATGCGTAGATATACGGAGGAACACCAGTGGCGAAGGCGGATTGCTGGACAGTAACTGACGCTGAGGCGCGAAAGCGTGGGGAGCAAACAGG	d_Bacteria,p_Firmicutes,c_Clostridia,o_Clostridiales,f_Ruminococcaceae,g_Flavonifractor
ASV_335	0	0	0	0	0	0	0	0	0.07276	0	0	0	0	0	0	0	0	0	0	TACGTAGGTGGCAAGCGTTATCCGGATTTACTGGGTGTAAAGGGCGTGTAGGCGGGAAAGCAAGTCAGATGTGAAAATTATGGGCTCAACCCATAACCTGCATTTGAAACTGTTTTTCTTGAGTGTCGGAGAGGTAATCGGAATTCCGTGTGTAGCGGTGAAATGCGTAGATATACGGAGGAACACCAGTGGCGAAGGCGGATTACTGGACGATAACTGACGCTGAGGCGCGAAAGCGTGGGGAGCAAACAGG	d_Bacteria,p_Firmicutes,c_Clostridia,o_Clostridiales,f_Ruminococcaceae,g_Intestinimonas
ASV_412	0.031221	0	0	0.022603	0	0	0.010594	0	0	0	0	0	0	0	0	0	0	0	0	TACGTAGGTGGCAAGCGTTGTCCGGATTTACTGGGCGTAAAGAGTATGTAGGTGGGCATTTAAGTCAGATGTGAAATTCCCGGGCTTAACCTGGGAGCTGCATTTGATACTGGGTGTCTAGAGTGCAGGAGAGGAAAGTGGAATTCCTAGTGTAGCGGTGAAATGCGTAGAGATTAGGAAGAACACCAGTGGCGAAGGCGACTTTCTGGACTGTAACTGACACTGAGATACGAAAGCGTGGGTAGCAAACAGG	d_Bacteria,p_Firmicutes,c_Clostridia,o_Clostridiales,f_Clostridiaceae_1,g_Clostridium_sensu_stricto
ASV_322	0	0	0	0	0	0	0	0	0	0	0	0	0	0	0	0	0	0.033574	0.029301	TACGTATGGACCGAGCGTTGTCCGGAATCATTGGGCGTAAAGGGTACGTAGGCGGCCTAGTAAGTTAGAAGTTAAAGAATATAGCTCAACTATATAAAGCTTTTAAAACTGCTAGGCTTGAGAGATGGAAGGGAAAGTGGAATTCCTAGTGTAGCGGTGAAATGCGCAGATATTAGGAAGAATACCGGTGGCGAAGGCGACTTTCTGGTCATCATCTGACGCTGAGGTACGAAAGCGTGGGTAGCAAACAGG	d_Bacteria,p_Firmicutes,c_Clostridia,o_Clostridiales,f_Peptoniphilaceae,g_Anaerococcus
ASV_343	0	0	0	0	0	0	0.003178	0.001122	0	0	0.002059	0	0.005082	0.00509	0	0.004028	0	0.018313	0.023239	TACGTAGGTGGCAAGCGTTGTCCGGATTTATTGGGCGTAAAGCGAGCGCAGGCGGTCTTTTAAGTCTGATGTGAAAGCCCTCGGCTCAACCGAGGAAGGTCATTGGAAACTGGAGGACTTGAGTGCAGAAGAGGAGAGTGGAATTCCATGTGTAGCGGTGAAATGCGTAGATATATGGAGGAACACCAGTGGCGAAGGCGACTCTCTGGTCTGTAACTGACGCTGAGGCTCGAAAGCGTGGGGAGCAAACAGG	d_Bacteria,p_Firmicutes,c_Bacilli,o_Lactobacillales,f_Enterococcaceae,g_Vagococcus
ASV_351	0	0	0	0	0	0	0	0.001122	0.059118	0.008361	0	0	0	0	0	0	0	0	0	TACGTAGGTGGCAAGCGTTATCCGGAATTATTGGGTGTAAAGGGTGCGTAGGTGGGATATAAAGTCAGATGTGAAAACTCAGGGCTTAACCGTGAGACTGCATTTGAAACTTATGTTCTTGAGTTAAGTAGAGGCAAGCGGAATTCCCTGTGTAGCGGTGAAATGCGTAGATATAGGGAGGAACACCAGTGGCGAAGGCGGCTTGCTGGGCTTTTACTGACGCTGAGGCACGAAAGTGTGGGGAGCAAACAGG	d_Bacteria,p_Firmicutes,c_Clostridia,o_Clostridiales
ASV_357	0	0	0.50813	0	0.005015	0.25514	0.006356	0.00449	0	0	0	0	0	0	0	0.002014	0	0.001017	0	TACGTAGGGTGCAAGCGTTGTCCGGAATCATTGGGCGTAAAGGGCTCGTAGGCGGTTCGTCGCGTCCGGTGTGAAAGCCCATCGCTTAACGGTGGGTCTGCGCCGGGTACGGGCGGGCTTGAGTGCGGCAGGGGAGGCTGGAATTCCCGGTGTAACGGTGGAATGTGTAGATATCGGGAAGAACACCGATGGCGAAGGCAGGTCTCTGGGCCGTCACTGACGCTGAGGAGCGAAAGCGTGGGGAGCGAACAGG	d_Bacteria,p_Actinobacteria,c_Actinobacteria,o_Bifidobacteriales,f_Bifidobacteriaceae,g_Pseudoscardovia
ASV_454	0	0	0.081301	0.03229	0	0	0.008475	0.020203	0	0	0	0	0	0	0	0	0	0	0	TACGGAGGATCCGAGCGTTATCCGGATTTATTGGGTTTAAAGGGTGCGTAGGCGGCCTATTAAGTCAGGGGTGAAATACGGTGGCTCAACCATCGCAGTGCCTTTGATACTGATGGGCTTGAATCCATTTGAAGTGGGCGGAATAAGACAAGTAGCGGTGAAATGCATAGATATGTCTTAGAACTCCGATTGCGAAGGCAGCTCACTAAGCTGGTATTGACGCTGATGCACGAAAGCGTGGGGATCGAACAGG	d_Bacteria,p_Bacteroidetes,c_Sphingobacteriia,o_Sphingobacteriales,f_Sphingobacteriaceae,g_Sphingobacterium
ASV_388	0	0	0	0	0	0	0	0.067344	0	0	0	0	0	0	0	0	0	0	0	TACAGAGGGTGCAAGCGTTAATCGGAATTACTGGGCGTAAAGCGAGCGTAGGTGGCTTAATAAGTCAGATGTGAAATCCCCGGGCTTAACCTGGGAACTGCATCTGATACTGTTGGGCTAGAGTAGGTGAGAGGGAGGTAGAATTTCAGGTGTAGCGGTGAAATGCGTAGAGATCTGAAGGAATACCGATGGCGAAGGCAGCCTCCTGGCATCATACTGACACTGAGGTTCGAAAGCGTGGGTAGCAAACAGG	d_Bacteria,p_Proteobacteria,c_Gammaproteobacteria,o_Pseudomonadales,f_Moraxellaceae,g_Psychrobacter
ASV_576	0	0.188253	0.426829	0	0.003009	0.240132	0.011653	0	0.002274	0	0	0	0.001016	0	0	0	0	0	0	TACGTAGGTGGCAAGCGTTATCCGGATTTATTGGGCGTAAAGCGAGCGCAGGCGGTTGCTTAGGTCTGATGTGAAAGCCTTCGGCTTAACCGAAGAAGTGCATCGGAAACCGGGCAACTTGAGTGCAGAAGAGGACAGTGGAACTCCATGTGTAGCGGTGGAATGCGTAGATATATGGAAGAACACCAGTGGCGAAGGCGGCTGTCTGGTCTGCAACTGACGCTGAGGCTCGAAAGCATGGGTAGCGAACAGG	d_Bacteria,p_Firmicutes,c_Bacilli,o_Lactobacillales,f_Lactobacillaceae,g_Limosilactobacillus
ASV_353	0	0.075301	0.162602	0	0	0.645355	0.003178	0	0	0	0.001029	0	0	0	0	0.001007	0	0	0.00101	TACGTAGGTGGCGAGCGTTGTCCGGAATTATTGGGCGTAAAGGGAGCGCAGGCGGGAAGGCAGGTCTTTCTTAAAAGTGCGGGGCTCAACCCCGTGAGGGGAAAGAAACCTCCTTTCTTGAGTGCAGGAGAGGAAAGCGGAATTCCTAGTGTAGCGGTGAAATGCGTAGATATTAGGAGGAACACCAGTGGCGAAGGCGGCTTTCTGGACTGTAACTGACGCTGAGGCTCGAAAGCCAGGGGAGCGAACGGG	d_Bacteria,p_Firmicutes,c_Negativicutes,o_Selenomonadales,f_Selenomonadaceae,g_Selenomonas
ASV_544	0	0	0	0.063504	0	0	0	0	0	0	0	0	0	0	0	0	0	0	0	TACGTAGGTGGCAAGCGTTATCCGGAATTATTGGGCGTAAAGCGCGCGCAGGTGGTTTCTTAAGTCTGATGTGAAAGCCCACGGCTCAACCGTGGATGGCCATTGGAAACTGGGGGACTTGAGTGCAGAAGAGGAAAGTGGAATTCCAAGTGTAGCGGTGAAATGCGTAGAGATTTGGAGGAACACCAGTGGCGAAGGCGACTTTCTGGTCTGTAACTGACACTGAGGCGCGAAAGCGTGGGGAGCAAACAGG	d_Bacteria,p_Firmicutes,c_Bacilli,o_Bacillales,f_Bacillaceae_1,g_Bacillus
ASV_447	0	0	0	0	0	0	0	0	0	0.061664	0	0	0	0	0	0	0	0	0	TACGTAGGTGGCAAGCGTTGTCCGGAATTACTGGGTGTAAAGGGAGCGTAGGCGGGAATGCAAGTCCGTTGTTAAACCTATCGGCTCAACCGGTAGCTGCGGCGGAAACTGTGTTTCTTGAGTGGAGTAGAGGCAGGCGGAATTCCCAGTGTAGCGGTGAAATGCGTAGATATTGGGAGGAACACCAGTGGCGAAGGCGGCCTGCTGGGCTCTAACTGACGCTGAGGCTCGAAAGTGTGGGGAGCAAACAGG	d_Bacteria,p_Firmicutes,c_Clostridia,o_Clostridiales,f_Ruminococcaceae,g_Harryflintia
ASV_354	0	0	0	0	0	0	0	0	0	0.061664	0	0	0	0	0	0	0	0	0	CACGTAGGGGGCGAGCGTTGTCCGGAATTACTGGGCGTAAAGGGCGCGTAGGCGGTAGTGCAAGTCGGGAGTAAAAAGCGCGGGCTCAACCTGCGTGGGCGCTCGAAACTGTACTGCTGGAGGAGCTGAGAGGCAAGCGGAATTCCCGGTGTAGCGGTGAAATGCGTAGATATCGGGAAGAACACCGGTGGCGAAGGCGGCTTGCTGGCAGGATCCTGACGCTGAGGCGCGAAAGCCAGGGAAGCGAACCGG	d_Bacteria,p_Synergistetes,c_Synergistia,o_Synergistales,f_Synergistaceae,g_Dethiosulfovibrio
ASV_372	0	0	0	0	0	0	0	0	0	0.060619	0	0	0	0	0	0	0	0	0	CACGTAGGTGGCAAGCGTTGTCCGGAATGACTGGGCGTAAAGGGCGCGTAGGTGGACTGGTCAGTCGGATGTGAAAGGACCGGGCTTAACCCGGGAAAGCCATCCGATACGGTCAGTCTTGAGTGCGGGAGAGGGCAGTGGAATTCCCAGTGTAGCGGTGAAATGCGTAGAGATTGGGAGGAACACCAGTGGCGAAGGCGGCTGCCTGGACCGTGACTGACACTGAGGCGCGAAAGCGTGGGGAGCAAACAGG	d_Bacteria,p_Firmicutes,c_Clostridia,o_Clostridiales
ASV_364	0	0	0	0	0	0	0	0	0	0.060619	0	0	0	0	0	0	0	0	0	TACGTAGGTGGCAAGCGTTGTCCGGATTTACTGGGTGTAAAGGGTGCGTAGGTGGGGCAGCAAGTTGGATGTGAAATCCTCGGGCTCAACTCGGGAACTGCATTCAAAACTGTTGCTCTTGAGTGCAGCAGAGGCAAGCGGAATTCCCGGTGTAGCGGTGAAATGCGCAGAGATCGGGAGGAACACCGGTGGCGAAGGCGGCTTGCTGGGCTGCAACTGACGCTGAGGCACGAAAGCATGGGTAGCAAACAGG	d_Bacteria,p_Firmicutes,c_Clostridia,o_Clostridiales,f_Ruminococcaceae
ASV_505	0	0	0	0	0	0	0	0	0	0	0	0	0	0	0	0.031215	0	0.02747	0	TACGGAGGGTGCGAGCGTTAATCGGAATTACTGGGCGTAAAGCGCATGCAGGTGGTTTGTTAAGTCAGATGTGAAAGCCCGGTTCTCAACCTCGGAATTTTTTTTCTAACTGGCAGACTAGAGTACTGTAGAGGGGGGTAGAATTTCAGGTGTAGCGGTGAAATGCGTAGAGATCTGAAGGAATACCGGTGGCGAAGGCGGCCCCCTGGACAGATACTGACACTCAGATGCGAAAGCGTGGGGAGCAAACAGG	d_Bacteria,p_Proteobacteria,c_Gammaproteobacteria,o_Vibrionales,f_Vibrionaceae,g_Vibrio
ASV_420	0	0.112952	0	0	0	0.780429	0	0	0	0	0.001029	0	0	0	0	0	0	0	0.00101	TACGTAGGTGGCGAGCGTTGTCCGGAATTATTGGGCGTAAAGGGAGCGCAGGTGGGAAAGTAAGTCAGTCTTAAAAGTGCGGGGCTCAACCCCGTGAGGGGATTGAAACTACTTTTCTTGAGTGCAGGAGAGGAAAGCGGAATTCCTAGTGTAGCGGTGAAATGCGTAGATATTAGGAGGAACACCAGTGGCGAAGGCGGCTTTCTGGACTGTAACTGACACTGAGGCTCGAAAGCCAGGGGAGCGAACGGG	d_Bacteria,p_Firmicutes,c_Negativicutes,o_Selenomonadales,f_Selenomonadaceae
ASV_460	0	0	0	0	0	0	0	0	0.064802	0	0	0	0	0	0	0	0	0	0	TACGTAGGGGGCGAGCGTTGTCCGGATTCATTGGGCGTAAAGGGCGCGTAGGCGGCCCGGAAGGCCGGGGGTGAAAGCGCGGGGCCCAACCCCGCAAGCGCCCCCGGGGCCGCCGGGCTCGGGTCCCGCAGGGGGTGGCGGAACTCCCGGTGTAGCGGTGGAATGCGCAGATATCGGGAGGAACACCGGTGGCGAAGGCGGCCACCTGGGCGGCGACCGACGCTGAGGCGCGAGAGCCGGGGGAGCGAACAGG	d_Bacteria,p_Actinobacteria
ASV_514	0	0	0	0	0	0	0	0	0.001137	0.058528	0	0	0	0	0	0	0	0	0	TACGTAGGGGGCAAGCGTTATCCGGATTTACTGGGTGTAAAGGGAGCGTAGACGGCGATGCAAGCCAGATGTGAAAGCCCGGGGCTCAACCCCGGGACTGCATTTGGAACTGCGTGGCTGGAGTGTCGGAGAGGCAGGCGGAATTCCTAGTGTAGCGGTGAAATGCGTAGATATTAGGAGGAACACCAGTGGCGAAGGCGGCCTGCTGGACGATGACTGACGTTGAGGCTCGAAAGCGTGGGGAGCAAACAGG	d_Bacteria,p_Firmicutes,c_Clostridia,o_Clostridiales,f_Lachnospiraceae,g_Clostridium_XlVa
ASV_383	0	0	0	0	0	0	0	0	0	0	0	0	0.03354	0.023413	0.001014	0	0	0	0	TACGAAGGGGGCTAGCGTTGTTCGGAATTACTGGGCGTAAAGCGCGCGTAGGCGGCTTGATCAGTCAGAGGTGAAATCCCGGGGCTCAACCCCGGAACTGCCTTTGATACTGTCAAGCTAGAGCTCGGAAGAGGGTGGCGGAATACCCAGTGTAGAGGTGAAATTCGTAGATATTGGGTAGAACACCAGTGGCGAAGGCGGCCACCTGGTCCGTAGCTGACGCTGAGGTGCGAAAGCGTGGGGAGCAAACAGG	d_Bacteria,p_Proteobacteria,c_Alphaproteobacteria
ASV_478	0	0	0	0	0	0	0	0.062854	0	0	0	0	0	0	0	0	0	0	0	TACGTAGGTGGCAAGCGTTGTCCGGATTTATTGGGCGTAAAGCGAGCGCAGGCGGTTCTTTAAGTCTGATGTGAAAGCCCCCGGCTCAACCGGGGAGGGTCATTGGAAACTGGAGAACTTGAGTGCAGAAGAGGAGAGTGGAATTCCATGTGTAGCGGTGAAATGCGTAGATATATGGAGGAACACCAGTGGCGAAGGCGACTCTCTGGTCTGTAACTGACGCTGAGGCTCGAAAGCGTGGGTAGCAAACAGG	d_Bacteria,p_Firmicutes,c_Bacilli,o_Lactobacillales
ASV_398	0	0	0	0	0	0	0	0.001122	0.028422	0.030309	0	0	0	0	0	0	0	0	0	TACGTAGGTGGCAAGCGTTATCCGGATTTACTGGGTGTAAAGGGCGTGTAGGCGGGAGTGCAAGTCAGATGTGAAAACTATGGGCTCAACCCATAGCCTGCATTTGAAACTGTACTTCTTGAGTGATGGAGAGGCAGGCGGAATTCCCTGTGTAGCGGTGAAATGCGTAGATATAGGGAGGAACACCAGTGGCGAAGGCGGCCTGCTGGACATTAACTGACGCTGAGGCGCGAAAGCGTGGGGAGCAAACAGG	d_Bacteria,p_Firmicutes,c_Clostridia,o_Clostridiales,f_Ruminococcaceae,g_Intestinimonas
ASV_513	0	0	0	0	0	0	0	0	0	0.057483	0	0	0	0	0	0	0	0	0	TACAGAGGTGGCGAGCGTTGTTCGGAATCACTGGGCGTAAAGGGCGCGTAGGCGGCCGCGAGCGTGCGGGGTGTGAAATCTCCGGGCTTAACCCGGAAAGTGCGCCCCGAACTGCGCGGCTGGAGAGCGGGAGGGGGATGCGGAACGCAGGGTGTAGCGGTGAAATGCGTTGATATCCTGCGGAACACCGGAGGCGAAGGCGGCATCCTGGAACGCTTCTGACGCTGAGGCGCGAAAGTCGGGGGAGCAAACAGG	d_Bacteria,p_Verrucomicrobia,c_Subdivision5
ASV_443	0	0	0.203252	0	0.001003	0	0.038138	0.001122	0	0	0.001029	0.001023	0	0	0	0.002014	0	0.001017	0.00101	TACGGAGGGAGCTAGCGTTATTCGGAATTACTGGGCGTAAAGCGCACGTAGGCGGCTTTGTAAGTTAGAGGTGAAAGCCTGGAGCTCAACTCCAGAATTGCCTTTAAGACTGCATCGCTTGAATCCAGGAGAGGTGAGTGGAATTCCGAGTGTAGAGGTGAAATTCGTAGATATTCGGAAGAACACCAGTGGCGAAGGCGGCTCACTGGACTGGTATTGACGCTGAGGTGCGAAAGCGTGGGGAGCAAACAGG	d_Bacteria,p_Proteobacteria,c_Alphaproteobacteria,o_Sphingomonadales,f_Sphingomonadaceae,g_Sphingomonas
ASV_387	0	0	0	0	0	0	0	0.001122	0.060255	0	0	0	0	0	0	0	0	0	0	TACGTATGGAGCAAGCGTTATCCGGATTCATTGGGCGTAAAGCGCGCGTAGGCGGCCTGTTAAGTCAGAAGTTAAATGCGGGGGCTCAACCTCCGTCTGCTTTTGATACTGGCAGGCTTGAGTTCGGTAGGGGAAGGTGGAATTCCCAGTGTAGCGGTGGAATGCGCAGATATTGGGAAGAACACCGATGGCGAAGGCAGCCTTCTGGGCCGCAACTGACGCTAAGGCGCGAAAGCTAGGGGAGCGAACAGG	d_Bacteria,p_Actinobacteria,c_Coriobacteriia,o_Coriobacteriales,f_Atopobiaceae
ASV_422	0	0	0	0	0	0	0	0	0.061392	0	0	0	0	0	0	0	0	0	0	TACGTAGGTGGCGAGCGTTATCCGGATTTACTGGGTGTAAAGGGTGAGTAGGCGGGAAGTCAAGTCAGATGTGAAATGCCGCGGCTTAACTGCGGAACTGCATTTGAAACTGATTTTCTTGAGAGTCGGAGAGGCAATCGGAATTCCTGGTGTAGCGGTGAAATGCGTAGATATCAGGAGGAACACCAGTGGCGAAGGCGGATTGCTGGACGACAACTGACGCTGAGACACGAAAGCGTGGGGAGCAAACAGG	d_Bacteria,p_Firmicutes,c_Clostridia,o_Clostridiales,f_Ruminococcaceae
ASV_336	0	0	0	0	0	0	0	0	0.061392	0	0	0	0	0	0	0	0	0	0	TACGTAGGGGGCAAGCGTTATCCGGAATTATTGGGCGTAAAGAGTGCGTAGGTGGCAAACTAAGCCTGAGGTTTAAGGCAATGGCTCAACCATTGTAAGCCTTGGGAACTGGCTTGCTTGAGTGCAGGAGAGGAAAGCGGAATTCCTAGTGTAGCGGTGAAATGCGTAGATATTAGGAGGAACACCAGTGGCGAAGGCGGCTTTCTGGACTGTAACTGACACTGAGGCACGAAAGCGTGGGGAGCAAACAGG	d_Bacteria,p_Firmicutes,c_Clostridia,o_Clostridiales,f_Clostridiales_Incertae_Sedis_XIII
ASV_371	0	0	0	0	0	0	0	0	0.010232	0.045987	0.001029	0	0	0	0	0	0	0	0	TACGTAGGGGGCGAGCGTTATCCGGAATTATTGGGCGTAAAGAGTGCGTAGGTGGCAGATCAAGTCCGGGGTTTAAGGCAATGGCTCAACCATTGTAAGCCCTGGAAACTGGACTGCTTGAGTGCAGGAGAGGAAAGCGGAATTCCTAGTGTAGCGGTGAAATGCGTAGATATTAGGAGGAACACCAGTGGCGAAGGCGGCTTTCTGGACTGTAACTGACACTGAGGCACGAAAGCGTGGGGAGCAAACAGG	d_Bacteria,p_Firmicutes,c_Clostridia,o_Clostridiales,f_Clostridiales_Incertae_Sedis_XIII
ASV_415	0	0	0	0.057046	0	0	0	0	0	0	0	0	0	0	0	0	0	0	0	TACAGAGGGTGCGAGCGTTAATCGGATTTACTGGGCGTAAAGCGTGCGTAGGCGGCTTTTTAAGTCGGATGTGAAATCCCCGAGCTTAACTTGGGAATTGCATTCGATACTGGGAAGCTAGAGTATGGGAGAGGATGGTAGAATTCCAGGTGTAGCGGTGAAATGCGTAGAGATCTGGAGGAATACCGATGGCGAAGGCAGCCATCTGGCCTAATACTGACGCTGAGGTACGAAAGCATGGGGAGCAAACAGG	d_Bacteria,p_Proteobacteria,c_Gammaproteobacteria,o_Pseudomonadales,f_Moraxellaceae,g_Acinetobacter
ASV_362	0	0	0	0	0	0	0	0.001122	0.059118	0	0	0	0	0	0	0	0	0	0	TACGTAGATGGCGAGCGTTGTCCGGAATTACTGGGTGTAAAGGGAGTGTAGGCGGGATCATAAGTTGCGTGTGAAATGCAGGGGCTCAACCCCTGAACTGCGCGCAAAACTGTGGTTCTTGAGTGAAGTAGAGGCAGGCGGAATTCCCGGTGTAGCGGTGGAATGCGTAGATATCGGGAGGAACACCAGTGGCGAAGGCGGCCTGCTGGGCTTTTACTGACGCTGAGGCTCGAAAGCATGGGGAGCAAACAGG	d_Bacteria,p_Firmicutes,c_Clostridia,o_Clostridiales,f_Ruminococcaceae
ASV_481	0	0	0.142276	0	0	0.60033	0.001059	0	0	0	0.004117	0	0	0	0	0	0	0	0	TACGGAAGGTCCGGGCGTTATCCGGATTTATTGGGTTTAAAGGGAGCGTAGGCCGGCTTTTAAGCGTGTTGTGAAATGCCGCGGCTCAACCGTGGCACTGCAGCGCGAACTGGAGGCCTTGAGTGCGCGGGAGGTAGGCGGAATTCGTGGTGTAGCGGTGAAATGCTTAGATATCACGAAGAACTCCGATTGCGAAGGCAGCTTACCGTAGCGTTACTGACGCTGAAGCTCGAAAGTGCGGGTATCGAACAGG	d_Bacteria,p_Bacteroidetes,c_Bacteroidia,o_Bacteroidales,f_Prevotellaceae,g_Prevotella
ASV_417	0	0	0	0	0	0	0	0.001122	0.057981	0	0	0	0	0	0	0	0	0	0	TACGTATGGAGCAAGCGTTATCCGGATTTACTGGGTGTAAAGGGAGCGTAGGCGGTTATGCAAGTCAGATGTGAAAGCCCGGGGCTTAACCCCGGGACTGCATTTGAAACTGTGTAACTAGAGTGTCGGAGAGGTAAGTGGAATTCCTAGTGTAGCGGTGAAATGCGTAGATATTAGGAGGAACACCAGTGGCGAAGGCGGCTTACTGGACGATAACTGACGCTGAGGCTCGAAAGCGTGGGGAGCAAACAGG	d_Bacteria,p_Firmicutes,c_Clostridia,o_Clostridiales,f_Lachnospiraceae
ASV_397	0	0	0	0	0	0	0	0	0	0.054348	0	0	0	0	0	0	0	0	0	TACCTGCAGCCCAAGTGGTGGTCGATTTTATTGAGTCTAAAGCGTTCGTAGCCGGTTTGGTAAATCTTTGGGTAAATCGGAGGGCTTAACTCTCCGAATTCCGAGGAGGCTGCCAGACTTGGGACCGGGAGAGGCTAGAGGTACTTCTGGGGTAGGGGTAAAATCCTGTAATCCTAGAAGGACCACCGGTGGCGAAGGCGTCTAGCTAGAACGGATCCGACGGTGAGGGACGAAGCCCTGGGTCGCAAACGGG	d_Archaea,p_Euryarchaeota,c_Thermoplasmata,o_Methanomassiliicoccales,f_Methanomassiliicoccaceae,g_Methanomassiliicoccus
ASV_400	0	0.075301	0	0	0	0.720396	0	0	0	0	0	0	0	0	0	0	0	0	0.00101	TACGGAAGGTCCGGGCGTTATCCGGATTTATTGGGTTTAAAGGGAGCGCAGGCCGCCGGGCAAGCGTGTTGTGAAATGCAGTCGCTCAACGTCTGCACTGCAGCGCGAACTGCCCAGCTTGAGTGCGCGCAACGTTGGCGGAATTCGCCGTGTAGCGGTGAAATGCTTAGATATGGCGAAGAACTCCGATTGCGAAGGCAGCTGACGGGTGCGTAACTGACGCTCATGCTCGAAAGTGCGGGTATCGAACAGG	d_Bacteria,p_Bacteroidetes,c_Bacteroidia,o_Bacteroidales,f_Prevotellaceae,g_Prevotella
ASV_366	0	0.112952	0.020325	0	0.001003	0	0.001059	0	0.05116	0	0	0	0	0	0	0	0	0	0	TACGTAAGGGGCAAGCGTTATCCGGATTTACTGGGTGTAAAGGGAGCGTAGACGGTTTGGCAAGTCTGATGTGAAAGGCATGGGCTCAACCTGTGGACTGCATTGGAAACTGTCAGACTTGAGTGCCGGAGAGGCAAGCGGAATTCCTAGTGTAGCGGTGAAATGCGTAGATATTAGGAGGAACACCAGTGGCGAAGGCGGCCTGCTGGACGGTAACTGACGTTGAGGCTCGAAAGCGTGGGGAGCAAACAGG	d_Bacteria,p_Firmicutes,c_Clostridia,o_Clostridiales,f_Lachnospiraceae,g_Blautia
ASV_492	0	0	0	0	0	0.750413	0	0	0	0	0.001029	0	0	0	0	0	0	0	0	TACGTAGGTGGCGAGCGTTGTCCGGAATTATTGGGCGTAAAGGGAGCGCAGGCGGGAAGGTAAGTCTATCTTAAAAGTGCGGGGCTCAACCCCGTGAGGGGATAGAAACTATCATTCTTGAGTGCAGGAGAGGAAAGCGGAATTCCTAGTGTAGCGGTGAAATGCGTAGATATTAGGAGGAACACCAGTGGCGAAGGCGGCTTTCTGGACTGTAACTGACGCTGAGGCTCGAAAGCCAGGGGAGCGAACGGG	d_Bacteria,p_Firmicutes,c_Negativicutes,o_Selenomonadales,f_Selenomonadaceae,g_Selenomonas
ASV_621	0	0	0	0	0	0.030017	0	0.030305	0	0.022993	0	0	0	0	0	0	0	0	0	TACGTAGGTGGCAAGCGTTGTCCGGAATTATTGGGCGTAAAGCGCGCGCAGGTGGTTTCTTAAGTCTGATGTGAAAGCCCACGGCTCAACCGTGGAGGGTCATTGGAAACTGGGAGACTTGAGTGCAGAAGAGGATAGTGGAATTCCAAGTGTAGCGGTGAAATGCGTAGAGATTTGGAGGAACACCAGTGGCGAAGGCGACTATCTGGTCTGTAACTGACACTGAGGCGCGAAAGCGTGGGGAGCAAACAGG	d_Bacteria,p_Firmicutes,c_Bacilli,o_Bacillales,f_Planococcaceae,g_Lysinibacillus
ASV_360	0	0	0	0	0	0	0	0	0.057981	0	0	0	0	0	0	0	0	0	0	TACGTAGGGAGCGAGCGTTGTCCGGAATTACTGGGTGTAAAGGGTGCGTAGGCGGGTATGCAAGTCATATGTGAAATACCGGAGCTCAACTCCGGGGCTGCATAAGAAACTGTATATCTTGAGTGCAGGAGAGGTAAGCGGAATTCCTAGTGTAGCGGTGAAATGCGTAGATATTAGGAGGAACACCAGTGGCGAAGGCGGCTTACTGGACTGTAACTGACGCTGAGGCACGAAAGCGTGGGGAGCGAACAGG	d_Bacteria,p_Firmicutes,c_Clostridia,o_Clostridiales
ASV_501	0	0	0	0	0	0	0	0	0	0.051212	0.002059	0	0	0	0	0	0	0	0	CACGTAGGGACCGAACGTTGTTCGGATTTATTGGGCGTAAAGGGCGCGCGGGCGGCTTTGCAAGTCTGGTGTGAAATGTCCGGGCCCAACCCGGTCATGCGCTGGAAACTGCGGGGCTAGAGTTCTGGAGGGGATGCCGGAATTCCGGGTGTAGGGGTGAAATCTGTAGATATCCGGAGGAACACCGATGGCGAAGGCAGGCATCTGGCCAGCGACTGACGCTGAGGCGCGAAGGTGCGGGGAGCGAACAGG	d_Bacteria,p_Spirochaetes,c_Spirochaetia,o_Spirochaetales
ASV_540	0	0	0	0	0	0	0	0	0	0.053303	0	0	0	0	0	0	0	0	0	TACAGAGGTGGCGAGCGTTGTTCGGATTTACTGGGCGTAAAGGGCGCGCAGGCGGCCGAGCGTGTGGGGTGTGAAATCTCCGGGCCCAACCCGGAAAGTGCGCCCCAAACTGTCCGGCTCGAGTGCGGGAAGGGAGATCGGAATGCAGGGTGTAGCGGTGAAATGCGTTGATATCCTGCAGAACACCGGTGGCGGAGGCGGATCTCTGGAACGCGACTGACGCTGAGGCGCGAAAGTCGGGGGAGCGAACAGG	d_Bacteria,p_Verrucomicrobia,c_Subdivision5,g_Subdivision5_genera_incertae_sedis
ASV_411	0.002014	0	0	0	0	0	0.05085	0	0	0	0	0	0	0	0	0	0	0	0	TACGTAGGTGGCGAGCGTTGTCCGGATTTACTGGGCGTAAAGGGTGCGTAGGCGGATGTTTAAGTGGGATGTGAAATCCCCGGGCTTAACCTGGGGGCTGCATTCCAAACTGGATATCTAGAGTGCAGGAGAGGAAAGCGGAATTCCTAGTGTAGCGGTGAAATGCGTAGAGATTAGGAAGAACACCAGTGGCGAAGGCGGCTTTCTGGACTGTAACTGACGCTGAGGCACGAAAGCGTGGGTAGCAAACAGG	d_Bacteria,p_Firmicutes,c_Clostridia,o_Clostridiales,f_Clostridiaceae_1,g_Clostridium_sensu_stricto
ASV_361	0	1.01657	0	0	0	0	0.011653	0	0	0.005226	0	0	0.004065	0.002036	0.001014	0	0	0	0	TACGTAGGTCCCAAGCGTTGTCCGGATTTATTGGGCGTAAAGCGAGCGCAGGTGGTTTCTTAAGTCTGATGTAAAAGGCAGTGGCTCAACCATTGTGTGCATTGGAAACTGGGAGACTTGAGTGCAGGAGAGGAGAGTGGAATTCCATGTGTAGCGGTGAAATGCGTAGATATATGGAGGAACACCGGAGGCGAAAGCGGCTCTCTGGCCTGTAACTGACACTGAGGCTCGAAAGCGTGGGGAGCAAACAGG	d_Bacteria,p_Firmicutes,c_Bacilli,o_Lactobacillales,f_Streptococcaceae,g_Lactococcus
ASV_389	0	0	0	0	0	0	0	0.054997	0	0	0	0	0	0	0	0	0	0	0	TACAGAGGGTGCAAGCGTTAATCGGAATTACTGGGCGTAAAGCGAGCGTAGGTGGCTTGATAAGTCAGATGTGAAAGCCCCGGGCTTAACCTGGGAACGGCATCTGATACTGTTAGGCTAGAGTAGGTGAGAGGAAGGTAGAATTCCAGGTGTAGCGGTGAAATGCGTAGAGATCTGGAGGAATACCGATGGCGAAGGCAGCCTTCTGGCATCATACTGACACTGAGGTTCGAAAGCGTGGGTAGCAAACAGG	d_Bacteria,p_Proteobacteria,c_Gammaproteobacteria,o_Pseudomonadales,f_Moraxellaceae,g_Psychrobacter
ASV_408	0	0	0	0	0	0	0	0	0.045475	0.009406	0	0	0	0	0	0	0	0	0	TACGTAGGGAGCGAGCGTTGTCCGGAATTACTGGGTGTAAAGGGAGCGTAGGCGGGAAAGCAAGTCAGCTGTGAAATGCATGGGCTTAACCCATGAGCTGCAGTTGAAACTGTTTTTCTTGAGTGAAGTAGAGGTAGGCGGAATTCCGAGTGTAGCGGTGAAATGCGTAGATATTCGGAGGAACACCAGTGGCGAAGGCGGCCTACTGGGCTTTAACTGACGCTGAGGCTCGAAAGTGTGGGGAGCAAACAGG	d_Bacteria,p_Firmicutes,c_Clostridia,o_Clostridiales
ASV_385	0	0	0	0	0	0	0	0	0	0.049122	0.002059	0	0	0	0	0	0	0	0	TACGTAGGGAGCGAGCGTTATCCGGAATGATTGGGTGTAAAGGGTGCGTAGGCGGGGATACAAGTTAGTTGTGAAAGCCCTCGGCTTAACTGAGGAATTGCAACTGAAACTATATTTCTTGAGTGCAGGAGAGGGAAGCGGAATTTCTAGTGTAGCGGTGAAATGCGTAGATATTAGGAGGAACACCAGTGGCGAAGGCGGCTTTCTGGACTGTAACTGACGCTAATGCACGAAAGTGTGGGGAGCAAACAGG	d_Bacteria,p_Firmicutes,c_Clostridia,o_Clostridiales
ASV_394	0	0	0	0	0	0	0	0	0	0.011497	0	0	0	0	0	0	0	0.007122	0.031322	TACGTAGGGGGCAAGCGTTATCCGGATTTACTGGGTGTAAAGGGAGCGTAGACGGCATGGCAAGCCAGATGTGAAAGCCCGGGGCTCAACCCCGGGACTGCATTTGGAACTGTCAGGCTAGAGTGTCGGAGAGGAAAGCGGAATTCCTAGTGTAGCGGTGAAATGCGTAGATATTAGGAGGAACACCAGTGGCGAAGGCGGCTTTCTGGACGATGACTGACGTTGAGGCTCGAAAGCGTGGGGAGCAAACAGG	d_Bacteria,p_Firmicutes,c_Clostridia,o_Clostridiales,f_Lachnospiraceae,g_Lachnospiracea_incertae_sedis
ASV_407	0	0	0.081301	0	0	0.660363	0	0	0	0	0	0	0	0	0	0	0	0	0	TACGGAAGGTCCGGGCGTTATCCGGATTTATTGGGTTTAAAGGGAGCGTAGGCCGGAGATTAAGCGTGTTGTGAAATGTAGGTGCTCAACATCTGCACTGCAGCGCGAACTGGTTTCCTTGAGTACGCACAAAGTGGGCGGAATTCGTGGTGTAGCGGTGAAATGCTTAGATATCACGAAGAACTCCGATTGCGAAGGCAGCTCACTGGAGCGCAACTGACGCTGAAGCTCGAAAGTGCGGGTATCGAACAGG	d_Bacteria,p_Bacteroidetes,c_Bacteroidia,o_Bacteroidales,f_Prevotellaceae,g_Prevotella
ASV_403	0	0	0	0	0	0	0	0.053875	0	0	0	0	0	0	0	0	0	0	0	TACAGAGGGTGCAAGCGTTAATCGGAATTACTGGGCGTAAAGCGAGCGTAGGTGGCTTAATAAGTCAGATGTGAAATCCCCGGGCTTAACCTGGGAACTGCATCTGATACTGTTAGGCTAGAGTAGGTGAGAGGGAGGTAGAATTTCAGGTGTAGCGGTGAAATGCGTAGAGATCTGAAGGAATACCGATGGCGAAGGCAGCCTCCTGGCATCATACTGACACTGAGGTTCGAAAGCGTGGGTAGCAAACAGG	d_Bacteria,p_Proteobacteria,c_Gammaproteobacteria,o_Pseudomonadales,f_Moraxellaceae,g_Psychrobacter
ASV_413	0	0	0	0	0	0	0	0	0.002274	0.048077	0	0	0	0	0	0	0	0	0	TACGTAGGTGGCAAGCGTTGTCCGGATTTACTGGGTGTAAAGGGCGTGTAGCCGGGAAGGCAAGTCAGATGTGAAATCTGGAGGCTCAACCTCCAAACTGCATTTGAAACTGCTTTTCTTGAGTATCGGAGAGGTAATCGGAATTCCTTGTGTAGCGGTGAAATGCGTAGATATAAGGAAGAACACCAGTGGCGAAGGCGGATTACTGGACGACAACTGACGGTGAGGCGCGAAAGCGTGGGGAGCAAACAGG	d_Bacteria,p_Firmicutes,c_Clostridia,o_Clostridiales,f_Ruminococcaceae,g_Oscillibacter
ASV_349	0	0	0	0	0	0	0	0	0	0.049122	0.001029	0	0	0	0	0	0	0	0	TACGGAGGATGCGAGCGTTATCCGGATTTATTGGGTTTAAAGGGTGCGTAGGCGGCACTATAAGTTAGTGGTAAAATATCCGGGCTTCACCCGGACTCGCCATTAATACTGTAGAGCTCGAGTACAGACGAGGTAGGCGGAATAAGTTAAGTAGCGGTGAAATGCATAGATATAACTTAGAACTCCGATAGCGAAGGCAGCTTACCAGACTGTAACTGACGCTGATGCACGAGAGCGTGGGTATCGAACAGG	d_Bacteria,p_Bacteroidetes,c_Bacteroidia,o_Bacteroidales,f_Odoribacteraceae,g_Odoribacter
ASV_465	0	0	0	0.007534	0.014042	0	0	0	0	0.027174	0	0	0	0	0	0	0	0	0	TACGTAGGTGGCAAGCGTTATCCGGAATTATTGGGCGTAAAGAGGGAGCAGGCGGCAGCAAGGGTCTGTGGTGAAAGCCTGAAGCTTAACTTCAGTAAGCCATAGAAACCAGGCAGCTAGAGTGCAGGAGAGGATCGTGGAATTCCATGTGTAGCGGTGAAATGCGTAGATATATGGAGGAACACCAGTGGCGAAGGCGACGATCTGGCCTGCAACTGACGCTCAGTCCCGAAAGCGTGGGGAGCAAATAGG	d_Bacteria,p_Firmicutes,c_Erysipelotrichia,o_Erysipelotrichales,f_Erysipelatoclostridiaceae,g_Erysipelatoclostridium
ASV_382	0	0	0	0	0	0	0	0	0	0.049122	0	0	0	0	0	0	0	0	0	TACGTAGGGGGCAAGCGTTATCCGGATTTACTGGGTGTAAAGGGAGCGTAGACGGAATGGCAAGTCTGATGTGAAACCTTGGGGCTCAACCCCAAGATTGCATTGGAAACTGTTGTTCTAGAGTGTCGGAGGGGTAAGTGGAATTCCTAGTGTAGCGGTGAAATGCGTAGATATTAGGAGGAACACCGGTGGCGAAGGCGGCTTACTGGACGGCCACTGACGTTGAGGCTCGAAAGCGTGGGGAGCAAACAGG	d_Bacteria,p_Firmicutes,c_Clostridia,o_Clostridiales,f_Lachnospiraceae
ASV_368	0	0	0	0	0	0	0	0	0	0	0	0	0.026426	0.019342	0.002029	0	0	0	0	TACTGAAGGTGCAAGCGTTAATCGGAATCACTGGGCGTAAAGCGCTCGTAGGTGGCTTTGTAAGTCAGGTGTGAAAGCCCACGGCTCAACCGTGGAATTGCACTTGATACTGCATCGCTAGAGTATAGGAGAGGGAAGTGGAATTTCTGGTGTAGGAGTGAAATCCGTAGAGATCAGAAGGAACACCCGTGGCGAAGGCGACTTCCTGGACTATTACTGACACTGAGGAGCGAAAGCGTGGGGAGCAAACAGG	d_Bacteria,p_Proteobacteria,c_Deltaproteobacteria,o_Desulfovibrionales,f_Desulfovibrionaceae,g_Halodesulfovibrio
ASV_392	0.004028	0	0	0	0	0	0	0	0	0	0	0	0.013213	0.028503	0.001014	0	0	0	0	TACGTAGGTGGCGAGCGTTGTCCGGAATTACTGGGCGTAAAGAGTATGTAGGCGGATGCTTAAGTCAGATGTGAAATTCCCGGGCTCAACCTGGGCGCTGCATTTGATACTGGGCATCTAGAGTGCAGGAGAGGAAAGTGGAATTCCTAGTGTAGCGGTGAAATGCGTAGAGATTAGGAAGAACACCAGTGGCGAAGGCGACTTTCTGGACTGTAACTGACGCTGAGATACGAAAGCGTGGGGAGCAAACAGG	d_Bacteria,p_Firmicutes,c_Clostridia,o_Clostridiales,f_Clostridiaceae_1,g_Clostridium_sensu_stricto
ASV_406	0	0	0.182927	0	0	0.030017	0.030722	0.002245	0	0	0	0	0	0	0	0	0	0.00407	0	TACGAAGGGGGCTAGCGTTGCTCGGAATTACTGGGCGTAAAGGGAGCGTAGGCGGACATTTAAGTCAGGGGTGAAATCCCGGGGCTCAACCTCGGAATTGCCTTTGATACTGGGTGTCTTGAGTATGAGAGAGGTGTGTGGAACTCCGAGTGTAGAGGTGAAATTCGTAGATATTCGGAAGAACACCAGTGGCGAAGGCGACACACTGGCTCATTACTGACGCTGAGGCTCGAAAGCGTGGGGAGCAAACAGG	d_Bacteria,p_Proteobacteria,c_Alphaproteobacteria,o_Caulobacterales,f_Caulobacteraceae,g_Brevundimonas
ASV_612	0	0	0.426829	0	0.003009	0	0.015891	0.003367	0	0	0	0	0.001016	0	0.001014	0.001007	0	0.001017	0	TACGTAGGGTGCGAGCGTTAATCGGAATTACTGGGCGTAAAGCGTGCGCAGGCGGCTTTGCAAGACAGATGTGAAATCCCCGGGCTCAACCTGGGAACTGCATTTGTGACTGCAAGGCTAGAGTACGGCAGAGGGGGATGGAATTCCGCGTGTAGCAGTGAAATGCGTAGATATGCGGAGGAACACCGATGGCGAAGGCAATCCCCTGGGCCTGTACTGACGCTCATGCACGAAAGCGTGGGGAGCAAACAGG	d_Bacteria,p_Proteobacteria,c_Betaproteobacteria,o_Burkholderiales,f_Comamonadaceae
ASV_426	0	0	0.020325	0.045206	0.001003	0	0.002119	0	0	0	0	0	0	0	0	0	0	0	0	TACGTAGGTGGCAAGCGTTGTCCGGAATTATTGGGCGTAAAGCGCGCGCAGGTGGTTCCTTAAGTCTGATGTGAAAGCCCACGGCTCAACCGTGGAAGGTCATTGGAAACTGGGGAACTTGAGTGCAGAAGAGGAAAGTGGAATTCCAAGTGTAGCGGTGAAATGCGTAGATATTTGGAGGAACACCAGTGGCGAAGGCGACTTTCTGGTCTGTAACTGACACTGAGGCGCGAAAGCGTGGGGAGCAAACAGG	d_Bacteria,p_Firmicutes,c_Bacilli,o_Bacillales,f_Bacillaceae_1,g_Bacillus
ASV_466	0	0	0	0.009687	0.035104	0	0.001059	0	0	0	0	0	0	0.001018	0	0	0	0	0	TACGTAGGTGGCAAGCGTTGTCCGGATTTACTGGGCGTAAAGGATGCGTAGGCGGATGTTTAAGTGAGATGTGAAATACCCGGGCTCAACTTGGGTGCTGCATTTCAAACTGAATATCTAGAGTGCAGGAGAGGAAAGCGGAATTCCTAGTGTAGCGGTGAAATGCGTAGAGATTAGGAAGAACACCAGTGGCGAAGGCGGCTTTCTGGACTGTAACTGACGCTGAGGCATGAAAGCGTGGGGAGCAAACAGG	d_Bacteria,p_Firmicutes,c_Clostridia,o_Clostridiales,f_Clostridiaceae_1,g_Clostridium_sensu_stricto
ASV_367	0	0	0	0	0	0	0	0	0.052296	0	0	0	0	0	0	0	0	0	0	TACGTAGGGGGCAAGCGTTATCCGGATTTACTGGGTGTAAAGGGAGCGTAGACGGCGGCACAAGTCTGATGTGAAAACCCGGGGCTCAACCTCGGGAGTGCATTGGAAACTGTGCGGCTAGAGTATCGGAGAGGCAAGTGGAATTCCTAGTGTAGCGGTGAAATGCGTAGATATTAGGAGGAACACCAGTGGCGAAGGCGGCTTGCTGGACGATGACTGACGTTGAGGCTCGAAAGCGTGGGGAGCAAACAGG	d_Bacteria,p_Firmicutes,c_Clostridia,o_Clostridiales,f_Lachnospiraceae
ASV_402	0	0	0	0	0	0	0	0	0	0.047032	0.001029	0	0	0	0	0	0	0	0	TACGTAGGTGGCAAGCGTTGTCCGGATTTACTGGGTGTAAAGGGAGTGTAGGCGGGGGAGCAAGTCAGCGGTGAAATGTATGGGCTTAACCCATAAATTGCCGTTGAAACTGTTTTTCTTGAGTGAAGCAGAGGCAGGCGGAATTCCGAGTGTAGCGGTGAAATGCGTAGATATTCGGAGGAACACCGGTGGCGAAGGCGGCTTGCTGGGCTTTTACTGACGCTGAGGCTCGAAAGTGTGGGGAGCAAACAGG	d_Bacteria,p_Firmicutes,c_Clostridia,o_Clostridiales,f_Eubacteriaceae,g_Eubacterium
ASV_384	0	0	0	0	0	0	0	0	0	0.047032	0	0	0	0	0	0	0	0	0	TACGTAGGTGGCGAGCGTTATCCGGAATTACTGGGTGTAAAGGGTGCGTAGGCGGGTCTGCAAGTCAGATGTGAAATACAAGGGCTTAACCGTTGAATTGCATTTGAAACTGTGGGTCTTGAGAGTGGGAGAGGTGATCGGAATTCCCGGTGTAGCGGTGAAATGCGTAGAGATCGGGAGGAACACCAGTGGCGAAGGCGGATCACTGGACCACAACTGACGCTGAGGCACGAAAGCGTGGGGAGCAAACAGG	d_Bacteria,p_Firmicutes,c_Clostridia,o_Clostridiales
ASV_490	0	0.112952	0.223577	0	0	0.390215	0.003178	0	0	0	0.001029	0	0	0	0	0	0	0	0	TACGGAGGGTGCGAGCGTTAATCGGAATAACTGGGCGTAAAGGGCACGCAGGCGGTGACTTAAGTGAGATGTGAAAGCCCCGGGCTTAACCTGGGAATTGCATTTCATACTGGGTCGCTAGAGTACTTTAGGGAGGGGTAGAATTCCACGTGTAGCGGTGAAATGCGTAGAGATGTGGAGGAATACCGAAGGCGAAGGCAGCCCCTTGGGAATGTACTGACGCTCATGTGCGAAAGCGTGGGGAGCAAACAGG	d_Bacteria,p_Proteobacteria,c_Gammaproteobacteria,o_Pasteurellales,f_Pasteurellaceae
ASV_428	0	0	0.121951	0	0	0	0.037078	0	0	0	0.001029	0	0	0	0	0.001007	0	0.001017	0	TACGAAGGGGGCTAGCGTTGCTCGGAATCACTGGGCGTAAAGGGTGCGTAGGCGGGTCTTTAAGTCAGGGGTGAAATCCTGGAGCTCAACTCCAGAACTGCCTTTGATACTGAAGATCTTGAGTATGGGAGAGGTGAGTGGAACTGCGAGTGTAGAGGTGAAATTCGTAGATATTCGCAAGAACACCAGTGGCGAAGGCGGCTCACTGGCCCATAACTGACGCTGAGGCACGAAAGCGTGGGGAGCAAACAGG	d_Bacteria,p_Proteobacteria,c_Alphaproteobacteria,o_Rhizobiales,f_Bradyrhizobiaceae,g_Rhodopseudomonas
ASV_469	0	0	0	0	0	0	0.044494	0.001122	0	0	0.001029	0	0	0	0	0	0	0	0	TACGTAGGTGGCAAGCGTTGTCCGGAATTATTGGGCGTAAAGCGCGCGCAGGTGGTTCCTTAAGTCTGATGTGAAAGCCCACGGCTCAACCGTGGAGGGTCATTGGAAACTGGGGAACTTGAGTGCAGAAGAGGAAAGTGGAATTCCAAGTGTAGCGGTGAAATGCGTAGAGATTTGGAGGAACACCAGTGGCGAAGGCGACTTTCTGGTCTGTAACTGACACTGAGGCGCGAAAGCGTGGGGAGCAAACAGG	d_Bacteria,p_Firmicutes,c_Bacilli,o_Bacillales,f_Bacillaceae_1
ASV_365	0	0	0	0	0	0	0	0	0.014779	0.0324	0	0	0	0	0	0	0	0	0	TACGTAGGGGGCAAGCGTTATCCGGATTTACTGGGTGTAAAGGGAGCGTAGACGGTTATGTAAGTCTGATGTGAAAACCCGGGGCTCAACCCCGGGACTGCATTGGAAACTATGTAACTAGAGTGTCGGAGAGGTAAGTGGAATTCCTAGTGTAGCGGTGAAATGCGTAGATATTAGGAGGAACACCAGTGGCGAAGGCGGCTTACTGGACGATGACTGACGTTGAGGCTCGAAAGCGTGGGGAGCAAACAGG	d_Bacteria,p_Firmicutes,c_Clostridia,o_Clostridiales,f_Lachnospiraceae,g_Faecalicatena
ASV_386	0	0	0	0	0	0	0	0	0	0.045987	0	0	0	0	0	0	0	0	0	TACGTAGGGGGCAAGCGTTATCCGGATTTACTGGGTGTAAAGGGAGCGTAGACGGAATGGCAAGTCTGATGTGAAACCTTGGGGCCCAACCCCAAGATTGCATTGGAAACTGTTGTTCTAGAGTGTCGGAGGGGTAAGTGGAATTCCTAGTGTAGCGGTGAAATGCGTAGATATTAGGAGGAACACCGGTGGCGAAGGCGGCTTACTGGACGGCCACTGACGTTGAGGCTCGAAAGCGTGGGGAGCAAACAGG	d_Bacteria,p_Firmicutes,c_Clostridia,o_Clostridiales,f_Lachnospiraceae
ASV_611	0	0	0.081301	0	0	0	0.040256	0	0	0	0.001029	0	0	0	0	0	0	0	0	TACGTAGGTGGCAAGCGTTGTCCGGAATTATTGGGCGTAAAGGGCTCGCAGGCGGTTTCTTAAGTCTGATGTGAAAGCCCCCGGCTCAACCGGGGAGGGTCATTGGAAACTGGGAAACTTGAGTGCAGAAGAGGAGAGTGGAATTCCACGTGTAGCGGTGAAATGCGTAGAGATGTGGAGGAACACCAGTGGCGAAGGCGACTCTCTGGTCTGTAACTGACGCTGAGGAGCGAAAGCGTGGGGAGCGAACAGG	d_Bacteria,p_Firmicutes,c_Bacilli,o_Bacillales,f_Bacillaceae_1,g_Bacillus
ASV_461	0	0.376506	0.162602	0	0.001003	0.105058	0.014831	0	0	0	0	0	0	0	0	0	0	0.002035	0	AACGTAGGGTGCAAGCGTTGTCCGGAATTACTGGGTGTAAAGGGAGCGCAGGCGGACCGGCAAGTTGGAAGTGAAAACTATGGGCTCAACCCATAAATTGCTTTCAAAACTGCTGGCCTTGAGTAGTGCAGAGGTAGGTGGAATTCCCGGTGTAGCGGTGGAATGCGTAGATATCGGGAGGAACACCAGTGGCGAAGGCGACCTACTGGGCACCAACTGACGCTGAGGCTCGAAAGCATGGGTAGCAAACAGG	d_Bacteria,p_Firmicutes,c_Clostridia,o_Clostridiales,f_Ruminococcaceae,g_Gemmiger
ASV_401	0	0	0	0	0	0.030017	0	0	0.004548	0.037625	0	0	0	0	0	0	0	0	0	TACGTAGGGGGCAAGCGTTATCCGGATTTACTGGGTGTAAAGGGAGCGTAGACGGAAGAGCAAGTCTGATGTGAAAGGCTGGGGCTTAACCCCAGGACTGCATTGGAAACTGTTGTTCTAGAGTGCCGGAGAGGTAAGCGGAATTCCTAGTGTAGCGGTGAAATGCGTAGATATTAGGAGGAACACCAGTGGCGAAGGCGGCTTACTGGACGGTAACTGACGTTGAGGCTCGAAAGCGTGGGGAGCAAACAGG	d_Bacteria,p_Firmicutes,c_Clostridia,o_Clostridiales,f_Lachnospiraceae,g_Blautia
ASV_455	0	0	0	0	0	0	0.044494	0	0	0	0	0	0	0	0	0	0	0	0	TACGGAGGGTGCGAGCGTTAATCGGAATTACTGGGCGTAAAGCGTGCGTAGGCGGTTTGTTAAGCAAGATGTGAAAGCCCAGGGCTCAACCTTGGAACTGCATTTTGAACTGGCAAGCTAGAGTATTGTAGAGGGTGGTGGAATTTCCAGTGTAGCGGTGAAATGCGTAGAGATTGGAAGGAACATCAGTGGCGAAGGCGGCCACCTGGACAAATACTGACGCTGAGGCACGAAAGCGTGGGGAGCAAACAGG	d_Bacteria,p_Proteobacteria,c_Gammaproteobacteria,o_Alteromonadales,f_Colwelliaceae
ASV_429	0	0	0	0	0	0	0	0.001122	0.046612	0	0	0	0	0	0	0	0	0	0	AACGTAGGTGGCAAGCGTTGTCCGGAATTACTGGGTGTAAAGGGAGCGCAGGCGGGAGAGCAAGTTGGAAGTGAAATCTGTGGGCTCAACTCACAAATTGCTTTCAAAACTGTTTTTCTTGAGTGGTGTAGAGGTAGGCGGAATTCCCGGTGTAGCGGTGGAATGCGTAGATATCGGGAGGAACACCAGTGGCGAAGGCGGCCTACTGGGCACTAACTGACGCTGAGGCTCGAAAGCATGGGTAGCAAACAGG	d_Bacteria,p_Firmicutes,c_Clostridia,o_Clostridiales,f_Ruminococcaceae,g_Fournierella
ASV_456	0	0	0	0	0	0	0	0	0.047749	0	0	0	0	0	0	0	0	0	0	TACGTAGGGAGCGAGCGTTGTCCGGATTTACTGGGTGTAAAGGGTGCGTAGGCGGCTTAGCAAGTCAGAAGTGAAATCTATGGGCTTAACCCATAAACTGCTTTTGAAACTGTTGAGCTTGAGTGATGTAGAGGTAGGCGGAATTCCCGGTGTAGCGGTGGAATGCGTAGAGATCGGGAGGAACACCAGTGGCGAAGGCGGCCTACTGGGCATTAACTGACGCTGAAGCACGAAAGCATGGGTAGCAAACAGG	d_Bacteria,p_Firmicutes,c_Clostridia,o_Clostridiales,f_Ruminococcaceae,g_Clostridium_IV
ASV_526	0	1.35542	0.060976	0	0	0	0	0	0	0	0.002059	0	0	0	0	0	0	0	0	TACGGAGGGTGCAAGCGTTATCCGGATTCACTGGGTTTAAAGGGTGCGTAGGTGGGCAGGTAAGTCAGTGGTGAAATCTCTGGGCTTAACCCGGAAACTGCCGTTGATACTATCTGTCTTGAATATAGTGGAGGTGAGCGGAATATGTCATGTAGCGGTGAAATGCTTAGATATGACATAGAACATCGATTGCGAAGGCAGCTCGCTACACTATGATTGACACTGAGGCACGAAAGCGTGGGGATCAAACAGG	d_Bacteria,p_Bacteroidetes,c_Chitinophagia,o_Chitinophagales,f_Chitinophagaceae,g_Puia
ASV_507	0	0.112952	0.060976	0	0	0.480264	0	0	0	0	0.003088	0	0	0	0	0	0	0	0	TACGGAAGATGCGAGCGTTATCCGGATTTATTGGGTTTAAAGGGAGCGTAGGCGGGCTGTTAAGTCAGCGGTCAAATGTCAGGGCCCAACCTTGGCATGCCGTTGATACTGGCGGCCTTGAGTTCACACAAGGAAGGTGGAATTCGTCGTGTAGCGGTGAAATGCTTAGATATGACGAAGAACTCCGATTGCGAAGGCAGCCTTCTGGGGTGTTACTGACGCTGAGGCTCGAAAGTGCGGGAATCAAACAGG	d_Bacteria,p_Bacteroidetes,c_Bacteroidia,o_Bacteroidales,f_Prevotellaceae,g_Paraprevotella
ASV_511	0	0.112952	0	0	0	0.540297	0	0	0	0	0.002059	0	0	0	0	0	0	0	0	TACGTAGGTGGCGAGCGTTGTCCGGAATTATTGGGCGTAAAGGGAGCGCAGGCGGGAAGGTAAGTCTATCTTAAAAGTGCGGGGCTCAACCCCGTGAGGGGATGGAAACTATCTTTCTTGAGTGCAGGAGAGGAAAGCGGAATTCCTAGTGTAGCGGTGAAATGCGTAGATATTAGGAGGAACACCAGTGGCGAAGGCGGCTTTCTGGACTGTAACTGACGCTGAGGCTCGAAAGCGTGGGGAGCGAACAGG	d_Bacteria,p_Firmicutes,c_Negativicutes,o_Selenomonadales,f_Selenomonadaceae,g_Mitsuokella
ASV_467	0	0	0	0	0	0	0	0.046018	0	0	0	0	0	0	0	0	0	0	0	TACAGAGGGTGCAAGCGTTAATCGGAATTACTGGGCGTAAAGCGAGCGTAGGTGGCTTGATAAGTCAGATGTGAAATCCCCGGGCTTAACCTGGGAACTGCATCTGATACTGTTAGGCTAGAATAGGTGAGAGGAAGGTAGAATTCCAGGTGTAGCGGTGAAATGCGTAGAGATCTGGAGGAATACCGATGGCGAAGGCAGCCTTCTGGCATCATATTGACACTGAGGTTCGAAAGCGTGGGTAGCAAACAGG	d_Bacteria,p_Proteobacteria,c_Gammaproteobacteria,o_Pseudomonadales,f_Moraxellaceae,g_Psychrobacter
ASV_378	0	0	0	0	0	0	0	0	0.046612	0	0	0	0	0	0	0	0	0	0	TACGTAGGGAGCAAGCGTTGTCCGGATTTACTGGGTGTAAAGGGTGCGTAGGCGGAACTGCAAGTCAGTGGTGAAATCTGAGGGCTCAACCCTCAAACTGCCATTGAAACTGTGGTTCTTGAGTGAAGTAGAGGTAGGCGGAATTCCCGGTGTAGCGGTGGAATGCGTAGAGATCGGGAGGAACACCAGTGGCGAAGGCGGCCTACTGGGCTTTAACTGACGCTGAGGCACGAAAGCATGGGTAGCAAACAGG	d_Bacteria,p_Firmicutes,c_Clostridia,o_Clostridiales,f_Ruminococcaceae,g_Hydrogeniiclostridium
ASV_459	0	0	0	0	0	0	0	0	0.021601	0.022993	0	0	0	0	0	0	0	0	0	TACGTAGGGGGCAAGCGTTATCCGGATTTATTGGGCGTAAAGCGCGCGTAGGCGGCGCTTCAAGCAAAACCTCTAATCTTAAGGCTCAACCTTAAGCCGGGTTTTGAACTGGAGCGCTCGAGTTTGGTAGAGGCAGGCGGAATTCCCGGTGTAGCGGTGAAATGCGCAGATATCGGGAAGAACACCGATGGCGAAGGCAGCCTGCTGGGCCATAACTGACGCTGAGGCGCGAAAGCTGGGGGAGCAAACAGG	d_Bacteria,p_Actinobacteria,c_Coriobacteriia,o_Eggerthellales,f_Eggerthellaceae
ASV_458	0	0	0	0	0	0	0	0	0.045475	0	0	0	0	0	0	0	0	0	0	TACGGGGGATGCGAGCGTTATCCGGATTTATTGGGTTTAAAGGGCGCGTAGGCGGGACGTCAAGTCAGCGGTAAAAGACTGCAGCTAAACTGTAGCACGCCGTTGAAACTGGCGCCCTGGAGACGAGACGAGGGAGGCGGAACAAGTGAAGTAGCGGTGAAATGCATAGATATCACTTGGAACCCCGATAGCGAAGGCAGCTTCCCAGGCTCGGTCTGACGCTGATGCGCGAGAGCGTGGGTAGCGAACAGG	d_Bacteria,p_Bacteroidetes,c_Bacteroidia,o_Bacteroidales,f_Odoribacteraceae,g_Butyricimonas
ASV_559	0	0	0	0	0	0	0	0	0.045475	0	0	0	0	0	0	0	0	0	0	TACGGGGGATGCAAGCGTTATCCGGATTCATTGGGTTTAAAGGGTGCGTAGGCGGCGGTCTAAGTTAGTGGTCAAACCCCGGGGCTCCACCCCGGTCCGCCATTAATACTGTTCCGCTAGAGTACAGTCGGGGTCCGCGGAACAAGTCAAGTAGCGGTGAAATGCATAGATATGACTTGGAACTCCGATCGCGAAGGCAGCGGTCCAGACTGTGACTGACGCTGATGCACGAGAGCGTGGGTATCGAACAGG	d_Bacteria,p_Bacteroidetes,c_Bacteroidia,o_Bacteroidales,f_Odoribacteraceae
ASV_391	0	0	0	0	0	0	0	0	0.045475	0	0	0	0	0	0	0	0	0	0	TACGTAGGGAGCGAGCGTTGTCCGGAATTACTGGGTGTAAAGGGAGCGTAGGCGGGAGTGCAAGTTGAATGTTTAATCTATGGGCTCAACCCATATCAGCGTTCAAAACTGCATTTCTTGAGTGAAGTAGAGGTTGGCGGAATTCCTAGTGTAGCGGTGAAATGCGTAGATATTAGGAGGAACACCAGTGGCGAAGGCGGCCAACTGGGCTTTTACTGACGCTGAGGCTCGAAAGCGTGGGGAGCAAACAGG	d_Bacteria,p_Firmicutes,c_Clostridia,o_Clostridiales,f_Ruminococcaceae
ASV_432	0	0	0	0	0	0	0	0	0.044338	0	0	0	0	0	0	0	0	0	0	TACGTAGGGGGCAAGCGTTATCCGGATTTACTGGGTGTAAAGGGAGCGTAGACGGAGAGGCAAGTCTGATGTGAAAACCCAAGGCTCAACCATGGGAGTGCATTGGAAACTGTTTCTCTAGAGTGTCGGAGGGGTAAGTGGAATTCCTAGTGTAGCGGTGAAATGCGTAGATATTAGGAGGAACACCAGTGGCGAAGGCGGCTTACTGGACGATCACTGACGTTGAGGCTCGAAAGCGTGGGGAGCAAACAGG	d_Bacteria,p_Firmicutes,c_Clostridia,o_Clostridiales,f_Lachnospiraceae
ASV_625	0	0	0	0	0	0	0	0	0.014779	0.027174	0	0	0	0	0	0	0	0	0	TACGTAGGGAGCGAGCGTTGTCCGGATTTACTGGGTGTAAAGGGTGCGTAGGCGGGATGGCAAGTCAGATGTGAAATACCGGGGCTTAACTCCGGGGCTGCATTTGAAACTGTCGTTCTTGAGTGAAGTAGAGGCAGGCGGAATTCCTAGTGTAGCGGTGAAATGCGTAGATATTAGGAGGAACACCAGTGGCGAAGGCGGCCTGCTGGGCTTTAACTGACGCTGAGGCACGAAAGCATGGGGAGCAAACAGG	d_Bacteria,p_Firmicutes,c_Clostridia,o_Clostridiales,f_Ruminococcaceae
ASV_488	0	0	0	0	0	0	0	0	0	0.040761	0	0	0	0	0	0	0	0	0	TACGTAGGGGGCAAGCGTTATCCGGATTTACTGGGTGTAAAGAGAGCGTAGACGGGATGGCAAGTCTGATGTGAAAACCCGGGGCTCAACCCCGTGATTGCATTGGAAACTGTTGTCCTGGAGTGTCGGAAGGGTAAGCGGAATTCCTGGTGTAGCGGTGAAATGCGTAGATATCAGGAGGAACACCGGTGGCGAAGGCGGCTTACTGGACGATTACTGACGTTGAGGCTCGAAAGCGTGGGGAGCAAACAGG	d_Bacteria,p_Firmicutes,c_Clostridia,o_Clostridiales,f_Lachnospiraceae
ASV_593	0	0	0	0	0	0	0	0	0	0.040761	0	0	0	0	0	0	0	0	0	TACGTAGGGGGCAAGCGTTATCCGGATTTACTGGGTGTAAAGAGAGCGTAGACGGGATGGCAAGTCTGATGTGAAAACCTAGGGCTCAACCCTAAGATTGCATTGGAAACTGTTGTCCTGGAGTGCCGGAGGGGTAAGCGGAATTCCTGGTGTAGCGGTGAAATGCGTAGATATCAGGAGGAACACCGGTGGCGAAGGCGGCTTACTGGACGGTCACTGACGTTGAGGCTCGAAAGCGTGGGGAGCAAACAGG	d_Bacteria,p_Firmicutes,c_Clostridia,o_Clostridiales,f_Lachnospiraceae
ASV_528	0	0	0	0	0	0	0	0	0	0.040761	0	0	0	0	0	0	0	0	0	TACGGAGGGTGCGAGCGTTAATCGGAATTACTGGGCGTAAAGCGCACGTAGGCTGTTGTGTAAGTCAGGGGTGAAATCCCACGGCTCAACCGTGGAACTGCCTTTGAAACTGCATGACTTGAATCCGGGAGAGGGTGGCGGAATTCCAGGAGTAGGAGTGAAATCCGTAGATATCTGGAGGAACACCAGTGGCGAAGGCGGCCGCCTGGACCGGTATTGACGCTGAGGTGCGAAAGCGTGGGGAGCAAACAGG	d_Bacteria,p_Proteobacteria,c_Deltaproteobacteria,o_Desulfovibrionales,f_Desulfovibrionaceae,g_Desulfovibrio
ASV_487	0	0	0	0	0	0	0	0	0	0.038671	0.002059	0	0	0	0	0	0	0	0	TACGTAGGTGGCGAGCGTTATCCGGAATTACTGGGTGTAAAGGGTGTGTAGGCGGGAGACCAAGTCAGAAGTGAAAACTATCGGCTTAACCGATGGCTTGCTTTTGAAACTGGTTTTCTTGAGAGCGGAAGAGGTAAATGGAATTCCCGGTGTAGCGGTGAAATGCGTAGATATCGGGAGGAACACCGGTGGCGAAGGCGGTTTACTGGGCCGCAACTGACGCTGAGACACGAAAGCGTGGGGAGCAAACAGG	d_Bacteria,p_Firmicutes,c_Clostridia,o_Clostridiales
ASV_423	0	0.564759	0	0	0	0	0.020128	0.001122	0	0	0.001029	0.001023	0	0	0	0	0	0	0.00101	TACGAAGGGGGCTAGCGTTGCTCGGAATCACTGGGCGTAAAGGGTGCGTAGGCGGGTCTTTAAGTCAGGGGTGAAATCCTGGAGCTCAACTCCAGAACTGCCTTTGATACTGAGGATCTTGAGTTCGGGAGAGGTGAGTGGAACTGCGAGTGTAGAGGTGAAATTCGTAGATATTCGCAAGAACACCAGTGGCGAAGGCGGCTCACTGGCCCGATACTGACGCTGAGGCACGAAAGCGTGGGGAGCAAACAGG	d_Bacteria,p_Proteobacteria,c_Alphaproteobacteria,o_Rhizobiales,f_Bradyrhizobiaceae,g_Bradyrhizobium
ASV_404	0	0.037651	0.020325	0	0	0	0.032841	0.002245	0	0	0.003088	0	0	0	0	0	0	0	0	TACGAAGGGGGCTAGCGTTGTTCGGATTTACTGGGCGTAAAGCGCACGTAGGCGGATTGTTAAGTTAGGGGTGAAATCCCAGGGCTCAACCCTGGAACTGCCTTTAATACTGGCAATCTCGAGTCCGGAAGAGGTGAGTGGAATTCCGAGTGTAGAGGTGAAATTCGTAGATATTCGGAGGAACACCAGTGGCGAAGGCGGCTCACTGGTCCGGTACTGACGCTGAGGTGCGAAAGCGTGGGGAGCAAACAGG	d_Bacteria,p_Proteobacteria,c_Alphaproteobacteria,o_Rhizobiales
ASV_410	0	0	0	0	0	0	0	0	0.043201	0	0	0	0	0	0	0	0	0	0	TACGTAGGTGGCAAGCGTTGTCCGGAATTACTGGGTGTAAAGGGTGCGTAGGCGGTTTCTAAAGTCAGGTGTGAAATACCGCAGCTTAACTGCGGGGCTGCATTTGAAACTTAGGGACTTGAGTGAAGTAGAGGTAAGCGGAATTCCTAGTGTAGCGGTGAAATGCGTAGATATTAGGAGGAACACCAGTGGCGAAGGCGGCTTACTGGGCTTTAACTGACGCTGAGGCACGAAAGCGTGGGGAGCAAACAGG	d_Bacteria,p_Firmicutes,c_Clostridia,o_Clostridiales,f_Ruminococcaceae
ASV_512	0	0	0	0	0	0	0	0	0.007958	0.0324	0	0	0	0	0	0	0	0	0	TACGTAGGTGGCAAGCGTTATCCGGATTTACTGGGTGTAAAGGGCGTGTAGGCGGGACTGCAAGTCAGATGTGAAAACTATGGGCTCAACCCATAGCCTGCATTTGAAACTGTAGTTCTTGAGTGTCGGAGAGGCAATCGGAATTCCGTGTGTAGCGGTGAAATGCGTAGATATACGGAGGAACACCAGTGGCGAAGGCGGATTGCTGGACGATAACTGACGCTGAGGCGCGAAAGCGTGGGGAGCAAACAGG	d_Bacteria,p_Firmicutes,c_Clostridia,o_Clostridiales,f_Ruminococcaceae,g_Intestinimonas
ASV_446	0	1.01657	0.101626	0	0	0	0.002119	0	0	0	0.001029	0	0	0	0	0	0	0	0.002021	TACAGAGGGTGCGAGCGTTAATCGGAATTACTGGGCGTAAAGCGTACGTAGACGGTTGGATAAGTCGGATGTGAAAGCCCCGGGCTCAACCTGGGAATGGCATTCGAGACTGTTCAGCTAGGGTGCGGAAGAGGGAAGCGGAACTTCCGGTGTAGCGGTGAAATGCGTAGATATCGGAAAGAACACCAGTGGCGAAAGCGGCTTCCTGGTCCAGCACCGACGTTCAGGTACGAAAGCATGGGGAGCAAACAGG	d_Bacteria,p_Proteobacteria,c_Gammaproteobacteria,o_Gammaproteobacteria_incertae_sedis
ASV_588	0	0	0	0	0	0	0	0	0	0.038671	0	0	0	0	0	0	0	0	0	TACGTAGGTGGCGAGCGTTATCCGGAATTACTGGGCGTAAAGAGTGAGCAGGCGGCTGGTCAAGTTTGAAGTGAAAGCGTGAGGCTCAACCTCATACAGCTTCGAAAACTGCCCCGCTAGAGTGCGAGAGAGGTAAGCGGAATTCCATGTGTAGCGGTGAAATGCGTAGATATATGGAGGAACACCAGTGGCGAAGGCGGCTTACTAGCTCGATACTGACGCTCATTCACGAAAGCGTGGGGAGCAAATAGG	d_Bacteria,p_Firmicutes
ASV_515	0	0	0	0	0	0	0	0	0	0.03658	0.001029	0	0	0	0	0	0	0	0	TACGTAGGGAGCGAGCGTTATCCGGAATTATTGGGTGTAAAGGGTGCGTAGATGGGAATTTAAGTTAGTTGTGAAAGTCCTCGGCTTAACTGAGGGATTGCAACTAAAACTGAATTTCTTGAGTGCAGGAGAGGAAAGCGGAATTTCTAGTGTAGCGGTGAAATGCGTAGATATTAGGAGGAACACCAGTGGCGAAGGCGGCTTTCTGGACTGCAACTGACATTGAGGCACGAAAGTGTGGGGAGCAAACAGG	d_Bacteria,p_Firmicutes,c_Clostridia,o_Clostridiales
ASV_486	0	0	0	0	0	0	0	0	0	0.03658	0	0	0	0	0	0	0	0	0	TACGTAGGTGGCGAGCGTTATCCGGATTTACTGGGTGTAAAGGGTGAGTAGGCGGGAAGTCAAGTCAGATGTGAAATGCCGCGGCTTAACTGCGGAACTGCATTTGAAACTGATTTTCTTGAGAGTCGGAGAGGCAATCGGAATTCCTAGTGTAGCGGTGAAATGCGTAGATATTAGGAGGAACACCAGTGGCGAAGGCGGATTGCTGGACGACAACTGACGCTGAGACACGAAAGCGTGGGGAGCAAACAGG	d_Bacteria,p_Firmicutes,c_Clostridia,o_Clostridiales,f_Ruminococcaceae
ASV_435	0	0	0	0	0	0	0	0	0	0.03658	0	0	0	0	0	0	0	0	0	TACGTAGGTGGCGAGCGTTATCCGGATTTACTGGGTGTAAAGGGTGTGTAGGCGGGTCTGCAAGTCAGATGTGAAAACTATGGGCTTAACTCATAGCTTGCATTTGAAACTGTGGGCCTTGAGTGTCGGAGAGGTAAATGGAATTCCCAGTGTAGCGGTGAAATGCGTAGATATTGGGAGGAACACCAATGGCGAAGGCGGTTTACTGGACGATTACTGACGCTGAGACACGAAAGTGTGGGGAGCAAACAGG	d_Bacteria,p_Firmicutes,c_Clostridia,o_Clostridiales
ASV_445	0	0	0.081301	0	0	0	0.021188	0.002245	0	0	0.008234	0	0	0	0	0	0	0	0	TACGTAGGGTCCAAGCGTTAATCGGAATTACTGGGCGTAAAGCGTGCGCAGGCGGTTGTGCAAGACCGATGTGAAATCCCCGGGCTTAACCTGGGAATTGCATTGGTGACTGCACGGCTAGAGTGTGTCAGAGGGGGGTAGAATTCCACGTGTAGCAGTGAAATGCGTAGAGATGTGGAGGAATACCGATGGCGAAGGCAGCCCCCTGGGATAACACTGACGCTCATGCACGAAAGCGTGGGGAGCAAACAGG	d_Bacteria,p_Proteobacteria,c_Betaproteobacteria,o_Burkholderiales,f_Burkholderiaceae,g_Ralstonia
ASV_590	0	0	0	0	0	0	0	0	0	0.035535	0	0	0	0	0	0	0	0	0	CACGTAGGGACCGAACGTTGTTCGGATTTATTGGGCGTAAAGGGCGCGCGGGCGGCTTTGCAAGTCTGGTGTGAAATGTCCGGGCCCAACCCGGTCATGCGCTGGAAACTGCGGGGCTAGAGTTCTGGAGGGGATGCCGGAATTCCGGGTGTAGGGGTGAAATCTGTAGATATCCGGAGGAACACCGATGGCGAAGGCAGGCATCTGGCCAGCGACTGACGCTGAAGCACGAAAGTGCGGGTATCGAACAGG	d_Bacteria,p_Spirochaetes,c_Spirochaetia,o_Spirochaetales
ASV_597	0	0	0	0	0	0	0	0	0	0.035535	0	0	0	0	0	0	0	0	0	CACGTAGGGGGCGAGCGTTATCCGGAATTATTGGGCGTAAAGGGTGCGTAGGTGGCGGCTCAAGTCCGAGGTTTAAGGCAGCGGCCCAACCGTTGTTTGCCTCGGAAACTAAGCTGCTTGAGTGCGGGAGAGGGAAGCGGAATTCCTGGTGTAGCGGTGAAATGCGTAGATATCAGGAGGAACACCGGTGGCGAAGGCGGCTTCCTGGACCGCCACTGACACTGAGGCACGAAAGCGTGGGGAGCAAACAGG	d_Bacteria
ASV_503	0	0	0	0	0.033098	0	0	0	0	0	0	0	0	0	0	0	0	0	0	TACGTAGGGGGCGAGCGTTATCCGGAATTACTGGGTGTAAAGGGTGCGTAGGCGGCTTGGTAAGTCGGAAGTGAAAGGTTGGGGCTCAACCCCAAAATTGCTTTCGAAACTACTAAGCTAGAGTATAGGAGAGGAAAGTGGAATTCCGAGTGTAGCGGTGAAATGCGTAGAGATTCGGAGGAACACCAGTAGCGAAGGCGGCTTTCTGGACTATTACTGACGCTGAGGCACGAAAGCGTGGGGAGCAAACAGG	d_Bacteria,p_Firmicutes,c_Clostridia,o_Clostridiales,f_Lachnospiraceae,g_Cellulosilyticum
ASV_450	0	0	0	0	0	0	0	0	0	0.03449	0	0	0	0	0	0	0	0	0	TACAGAGGTCCCGAGCGTTGTTCGGATTTACTGGGCGTAAAGGGCGCGCAGGCGGTTCCGTGTGTCGGCCGTGAAAGCTCCGGGCTCAACCCGGAAAGCGCGGTCGAAACTGCGGGACTCGAGCAGGGGGCGGGAGAGCGGAATACATGGTGTAGCGGTGAAATGCGTTGAGATCATGTAGAACACCGGTGGCGAAGGCGGCTCTCTGGAACCTGGCTGACGCTGAGGCGCGAAAGTCGGGGGAGCAAACAGG	d_Bacteria,p_Verrucomicrobia,c_Subdivision5
ASV_571	0	0	0	0	0	0	0	0	0	0.03449	0	0	0	0	0	0	0	0	0	CACGTAGGGACCGAACGTTGTTCGGATTTATTGGGCGTAAAGGGCGCGCGGGCGGCTTTGCAAGTCTGGTGTGAAATGTCCGGGCCCAACCCGGTCACGCGCTGGAAACTGCTGGGCTAGAGTTCTGGAGGGGATGCCGGAATTCCGGGTGTAGGGGTGAAATCTGTAGATATCCGGAGGAACACCGATGGCGAAGGCAGGCATCTGGCCAGCGACTGACGCTGAGGCGCGAAGGTGCGGGGAGCGAACAGG	d_Bacteria,p_Spirochaetes,c_Spirochaetia,o_Spirochaetales
ASV_578	0	0	0.589431	0	0	0	0.003178	0	0	0	0	0	0	0	0	0	0	0	0	TACGGAGGATCCGAGCGTTATCCGGAATTATTGGGTTTAAAGGGTTCGTAGGCGGCTTTGTAAGTCAGTGGTGAAATTTCCTAGCTTAACTAGGACACGGCCATTGATACTGCAGAGCTTGAATAATATGGAAGTAACTAGAATATGTAGTGTAGCGGTGAAATGCTTAGATATTACATGGAATACCAATTGCGAAGGCAGGTTACTACGTATTTATTGACGCTGATGAACGAAAGCGTGGGGAGCGAACAGG	d_Bacteria,p_Bacteroidetes,c_Flavobacteriia,o_Flavobacteriales,f_Flavobacteriaceae,g_Myroides
ASV_444	0	0	0.060976	0	0	0.405223	0	0	0	0	0.001029	0	0	0	0	0	0	0.001017	0	TACGGAAGGTCCGGGCGTTATCCGGATTTATTGGGTTTAAAGGGAGCGTAGGCCGGAGATTAAGCGTGTTGTGAAATGTAGACGCTCAACGTCTGCACTGCAGCGCGAACTGGTTTCCTTGAGTACGCATAAAGTGGGCGGAATTCGTGGTGTAGCGGTGAAATGCTTAGATATCACGAAGAACTCCGATTGCGAAGGCAGCTCACTGGGGCGCAACTGACGCTGAAGCTCGAAAGCGCGGGTATCGAACAGG	d_Bacteria,p_Bacteroidetes,c_Bacteroidia,o_Bacteroidales,f_Prevotellaceae,g_Prevotella
ASV_442	0	0	0.304878	0	0	0	0.018009	0	0	0	0	0	0	0	0	0	0	0	0	TACGTAGGGTGCAAGCGTTAATCGGAATTACTGGGCGTAAAGCGTGCGCAGGCGGTTTTGTAAGTCTGATGTGAAATCCCCGGGCTCAACCTGGGAACTGCATTGGAGACTGCAAGGCTAGAGTGTGTCAGAGGGGGGTAGAATTCCACGTGTAGCAGTGAAATGCGTAGAGATGTGGAGGAATACCGATGGCGAAGGCAGCCCCCTGGGATAACACTGACGCTCATGCACGAAAGCGTGGGGAGCAAACAGG	d_Bacteria,p_Proteobacteria,c_Betaproteobacteria,o_Burkholderiales,f_Oxalobacteraceae,g_Undibacterium
ASV_623	0	0	0	0	0	0	0	0	0.03638	0	0	0	0	0	0	0	0	0	0	TACGTAGGGGGCAAGCGTTATCCGGATTTACTGGGTGTAAAGGGAGTGTAGACGGAGCTGCAAGTCTGATGTGAAAGCCCGGGGCTCAACCCCGGGACTGCATTGGAAACTGTGGTGCTAGAGTATCGGAGAGGCAAGTGGAATTCCTAGTGTAGCGGTGAAATGCGTAGATATTAGGAGGAACACCAGTGGCGAAGGCGGCTTGCTGGACGATGACTGACGTTGAGGCTCGAAAGCGTGGGGAGCAAACAGG	d_Bacteria,p_Firmicutes,c_Clostridia,o_Clostridiales,f_Lachnospiraceae
ASV_560	0	0	0	0	0	0	0	0	0.021601	0.013587	0	0	0	0	0	0	0	0	0	TACGTAGGTGGCAAGCGTTGTCCGGATTTACTGGGTGTAAAGGGCGCGTAGGCGGATTGGCAAGTCAGATGTGAAATCCATGGGCTCAACCCATGAACTGCATTTGAAACTGCTGGTCTTGAGTATCGGAGAGGCAGGCGGAATTCCTAGTGTAGCGGTGAAATGCGTAGATATTAGGAGGAACACCAGTGGCGAAGGCGGCCTGCTGGACGACAACTGACGCTGAGGCGCGAAAGCGTGGGGAGCAAACAGG	d_Bacteria,p_Firmicutes,c_Clostridia,o_Clostridiales,f_Ruminococcaceae
ASV_474	0	0	0	0	0	0	0	0	0	0.033445	0	0	0	0	0	0	0	0	0	TACGTAGGTGGCGAGCGTTACTCGGAATTACTAGGCGTAAAGCGCGTGTAGGCGGGGTCTTAAGTTCGCTGTGAAATCCCGTGGCTCAACCACGGAGGGTCGGCGGATACTGGGGCTCTTGAATTCGGTAGAGGCAGCTGGAATTCCGGGTGTAGCAGTGAAATGCGTAGATATCCGGAAGAACGCCAAAGGCGAAAGCAGGCTGCTGGGCCGCAATTGACGCTGAGATGCGAAAGCCGGGGGAGCGAACAGG	d_Bacteria
ASV_436	0	0	0	0	0	0	0	0	0	0.033445	0	0	0	0	0	0	0	0	0	TACGGAGGATGCGAGCGTTATCCGGATTTATTGGGTTTAAAGGGTGCGCAGGCGGATTGTCAAGTCAGTGGTGAAAGGTACATGCTCAACATGTAGAGAGCCAATGATACTGTCAGTCTGGTATGCATGTGGCGTAGCTGGAATGTGTCAAGTAGCGGTGAAATGCATAGATATGACACAGAACACCGATTGTGCAGACAGGTTACGAACATGAGATAGACGCTGAGGCACGAGAGCGTGGGGAGCAAACAGG	d_Bacteria,p_Bacteroidetes
ASV_535	0	0.150602	0.182927	0	0.001003	0.120066	0.005297	0.001122	0.001137	0	0.001029	0	0	0	0	0.001007	0	0	0	TACGTAGGGTGCGAGCGTTAATCGGAATTACTGGGCGTAAAGCGTGCGCAGGCGGTTATGTAAGACAGATGTGAAATCCCCGGGCTCAACCTGGGAACTGCATTTGTGACTGCATGGCTAGAGTACGGTAGAGGGGGATGGAATTCCGCGTGTAGCAGTGAAATGCGTAGATATGCGGAGGAACACCGATGGCGAAGGCAATCCCCTGGACCTGTACTGACGCTCATGCACGAAAGCGTGGGGAGCAAACAGG	d_Bacteria,p_Proteobacteria,c_Betaproteobacteria,o_Burkholderiales,f_Comamonadaceae
ASV_520	0	0	0	0	0	0.420231	0.002119	0	0	0	0.001029	0	0	0	0	0	0	0	0	TACGGGGGATGCGAGCGTTATCCGGATTCATTGGGTTTAAAGGGTGCGTAGGCGGCTTTGCAAGTCAGCGGTGAAAGGCCCGGGCTCAACCCGGAAAGTGCCGTTGATACTGTGAGGCTGGAATGCGGATGCTGTGGGAGGAATGAGTGGTGTAGCGGTGAAATGCATAGATATCACTCAGAACACCGATTGCGAAGGCATCTCACAAATCCGCAATTGACGCTGAGGCACGAAAGCGTGGGGATCGAACAGG	d_Bacteria,p_Bacteroidetes
ASV_495	0	0	0	0	0	0	0	0	0.035243	0	0	0	0	0	0	0	0	0	0	TACGTAGGGAGCGAGCGTTGTCCGGAATTACTGGGTGTAAAGGGAGCGTAGGCGGGAAAGCAAGTTGGAAGTGAAATGCATGGGCTTAACCCATGAGCTGCTTTCAAAACTGTTTTTCTTGAGTGAAGTAGAGGCAGGCGGAATTCCTAGTGTAGCGGTGAAATGCGTAGATATTAGGAGGAACACCAGTGGCGAAGGCGGCCTGCTGGGCTTTAACTGACGCTGAGGCTCGAAAGCGTGGGTAGCAAACAGG	d_Bacteria,p_Firmicutes,c_Clostridia,o_Clostridiales,f_Ruminococcaceae,g_Clostridium_IV
ASV_482	0	0	0	0	0	0	0	0	0.035243	0	0	0	0	0	0	0	0	0	0	TACGTAGGTGGCAAGCGTTATCCGGATTTACTGGGTGTAAAGGGCGTGTAGGCGGGACTGCAAGTCAGGCGTGAAATTCCAGGGCTCAACCCTGGAACTGCGTTTGAAACTGTAGTTCTTGAGTGTCGGAGAGGCAATCGGAATTCCGTGTGTAGCGGTGAAATGCGTAGATATACGGAGGAACACCAGTGGCGAAGGCGGATTGCTGGACGATAACTGACGCTGAGGCGCGAAAGCGTGGGGAGCAAACAGG	d_Bacteria,p_Firmicutes,c_Clostridia,o_Clostridiales,f_Ruminococcaceae,g_Intestinimonas
ASV_584	0	0	0	0	0	0	0	0	0.035243	0	0	0	0	0	0	0	0	0	0	TACGTAGGTGGCAAGCGTTATCCGGAATTACTGGGTGTAAAGGGTGTGTAGGCGGGATACCAAGTCAGAAGTGAAAACTATTGGCTCAACCAATGGCTTGCTTTTGAAACTGGCATCCTTGAGAGTGGAAGAGGTAAACGGAATTCCTGGTGTAGCGGTGGAATGCGTAGATATCAGGAGGAACACCGGTGGCGAAGGCGGTTTACTGGGCCACAACTGACGCTGAGACACGAAAGCGTGGGGAGCAAACAGG	d_Bacteria,p_Firmicutes,c_Clostridia,o_Clostridiales
ASV_434	0	0	0	0	0	0	0	0	0	0.0324	0	0	0	0	0	0	0	0	0	GACGTAGGGGGCGAGCGTTGTCCGGAATTACTGGGCGTAAAGAGCACGTAGGCGGATATATAAGTCAGGTGTGAAAGACCGCAGCCCAACTGCGGGGTTGCACATGAAACTGTATATCTTGAGGGCAGGAGAGGTCAGTAGAATTTCTGGTGTAGCGGTGAAATGCGTAGAAATCAGGAGGAATACCAGTGGCGAAGGCGACTGACTGGACTGGCCCTGACGCTGAGGTGCGAAAGCGTGGGTAGCAAACAGG	d_Bacteria,p_Firmicutes,c_Clostridia,o_Clostridiales,f_Syntrophomonadaceae,g_Syntrophomonas
ASV_441	0	0	0.04065	0	0	0	0.024366	0.002245	0.002274	0	0	0	0	0	0	0	0	0.001017	0	TACGAAGGGGGCTAGCGTTGCTCGGAATCACTGGGCGTAAAGGGTGCGTAGGCGGGTTTTTAAGTCAGGGGTGAAATCCTGGAGCTCAACTCCAGAACTGCCTTTGATACTGAAGATCTTGAGTCCGGGAGAGGTGAGTGGAACTGCGAGTGTAGAGGTGAAATTCGTAGATATTCGCAAGAACACCAGTGGCGAAGGCGGCTCACTGGCCCGGTACTGACGCTGAGGCACGAAAGCGTGGGGAGCAAACAGG	d_Bacteria,p_Proteobacteria,c_Alphaproteobacteria,o_Rhizobiales,f_Bradyrhizobiaceae,g_Bradyrhizobium
ASV_522	0	0	0	0	0	0	0.031781	0	0	0	0	0	0	0	0	0	0	0	0	TACGAAGGGGGCTAGCGTTGCTCGGAATCACTGGGCGTAAAGGGTGCGTAGGCGGGTCTTTAAGTCAGGGGTGAAATCCTGGAGCTCAACTCCAGAACTGCCTTTGATACTGAGGATCTTGAGTCCGGAAGAGGTGAGTGGAACTGCGAGTGTAGAGGTGAAATTCGTAGATATTCGCAAGAACACCAGTGGCGAAGGCGGCTCACTGGTCCGGTACTGACGCTGAGGCACGAAAGCGTGGGGAGCAAACAGG	d_Bacteria,p_Proteobacteria,c_Alphaproteobacteria,o_Rhizobiales,f_Bradyrhizobiaceae,g_Bradyrhizobium
ASV_464	0	0	0	0	0	0	0	0	0	0.031355	0	0	0	0	0	0	0	0	0	TACGGAGGATGCGAGCGTTATCCGGATTTATTGGGTTTAAAGGGTGCGTAGGCTGTTTGTCAAGTCAGTGGTGAAAAGTATGGGCTTAACCTGTAGCGTGCCGTTGAAACTGACAGGCTTGAATGTTGTTGACGTGAGAGGAATGTGTAATGTAGCGGTGAAATGCATAGATATTACCCAGAACACCAATTGCGAAGGCATCTCACGAAAGAAGCATTGACGCTGAAGCACGAAAGTGCGGGTATCGAACAGG	d_Bacteria,p_Bacteroidetes,c_Bacteroidia,o_Bacteroidales
ASV_589	0	0	0	0	0	0	0	0	0	0.031355	0	0	0	0	0	0	0	0	0	CACGTAGGGGGCGAGCGTTATCCGGAATTATTGGGCGTAAAGGGTGCGTAGGTGGCGGCTCAAGTCCGAGGTTTAAGGCAGCGGCCCAACCGTTGTATGCCTCGGGAACTAAGCTGCTTGAGTGCGGGAGAGGGAAGCGGAATTCCTGGTGTAGCGGTGAAATGCGTAGATATCAGGAGGAACACCGGTGGCGAAGGCGGCTTCCTGGACCGCCACTGACACTGAGGCACGAAAGCGTGGGGAGCAAACAGG	d_Bacteria
ASV_519	0	0.037651	0.101626	0	0.001003	0.315173	0	0	0	0	0.001029	0	0	0	0	0	0	0	0	TACGTAGGTGGCAAGCGTTGTCCGGATTTATTGGGCGTAAAGCGAGCGCAGGCGGAAAGATAAGTCTGAAGTGAAAGCCCCCGGCTTAACCGGGGAACTGCTTCGGAAACTGTCCTTCTTGGGTGCAGAAGAGGAGAGTGGAACTCCATGTGTAGCGGTGGAATGCGTAGATATATGGAAGAACACCAGTGGCGAAGGCGGCTCTCTGGTCTGCAACTGACGCTGAGGCTCGAAAGCATGGGTAGCGAACAGG	d_Bacteria,p_Firmicutes,c_Bacilli,o_Lactobacillales,f_Lactobacillaceae,g_Lactobacillus
ASV_555	0	0	0	0	0	0.435239	0	0	0	0	0	0	0	0	0	0	0	0	0	TACGGAAGGTCCGGGCGTTATCCGGATTTATTGGGTTTAAAGGGAGCGTAGGCCGCCTGGTAAGCGTGTTGTGAAATGTCGTTGCTCAACAACGTCACTGCAGCGCGAACTGCCGGGCTTGAGTGTGCGGAAAGCGGGCGGAATTTGTGGTGTAGCGGTGAAATGCTTAGATATCACGAAGAACTCCGATTGCGAAGGCAGCTCGCTGTAGCATTACTGACGCTGAAGCTCGAAGGTGCGGGTATCGAACAGG	d_Bacteria,p_Bacteroidetes,c_Bacteroidia,o_Bacteroidales,f_Prevotellaceae,g_Prevotella
ASV_430	0	0	0	0	0	0	0	0	0.03297	0	0	0	0	0	0	0	0	0	0	TACGTAGGGAGCAAGCGTTGTCCGGATTCACTGGGCGTAAAGAGCACGTAGGCGGTTAATTAAGTCAGGTGTGAAAGTTTTCGGCTCAACCGGAAAAGTGCACTTGAAACTGAATAACTTGAGTATCGGAGAGGTAAGCGGAATTCCTAGTGTAGCGGTGAAATGCGTAGAGATTAGGAAGAACACCGGTGGCGAAGGCGGCTTACTGGACGATAACTGACGCTGAGGTGCGAAAGCGTGGGGAGCGAACAGG	d_Bacteria,p_Firmicutes,c_Clostridia,o_Clostridiales,f_Eubacteriaceae,g_Anaerofustis
ASV_509	0	0	0	0	0	0	0	0	0.03297	0	0	0	0	0	0	0	0	0	0	TACGTAGGTGGCGAGCGTTGTCCGGAATTACTGGGTGTAAAGGGCGCGTAGACGGGCATGTAAGTCAGATGTGAAATGCCGGGGCTCAACCCCGGAACTGCATTTGAAACTATGTGTCTTGAGTGCAGGAGAGGGAAGCGGAATTCCTAGTGTAGCGGTGAAATGCGTAGATATTAGGAGGAACACCAGTGGCGAAGGCGGCTTTCTGGACTGTAACTGACGTTGAGGCGCGAAAGCGTGGGTAGCAAACAGG	d_Bacteria,p_Firmicutes,c_Clostridia,o_Clostridiales,f_Ruminococcaceae
ASV_437	0	0	0	0	0	0	0	0	0	0.030309	0	0	0	0	0	0	0	0	0	TACGTAGGGGGCGAGCGTTGTCCGGAATTACTGGGCGTAAAGGGAGCGTAGGCGGTCTGATAAGTTGGATGTGAAATCCCCGGGCTTAACTTGGGGACTGCATCCAAAACTGTTGGACTTGGAGTACAGGAGAGGGAAGCGGAATTCCTAGTGTAGCGGTGAAATGCGTAGATATTAGGAGGAACACCAGTGGCGAAGGCGGCTTTCTGGACTGACACTGACGCTGAGGCTCGAAAGCGTGGGGAGCAAACAGG	d_Bacteria,p_Firmicutes,c_Clostridia,o_Clostridiales
ASV_510	0	0	0	0	0	0	0	0	0	0	0	0	0.02236	0.006108	0	0	0	0.001017	0	TACGGAGGATTCGAGCGTTATCCGGATTTATTGGGTTTAAAGGGTCCGTAGGCGGGCTGATAAGTCAGTGGTGAAATCTCACAGCTCAACTGTGAAACTGCCATTGAAACTGTCGGTCTTGAATTTGGTTGAGGTAGGCGGAATACGATATGTAGCGGTGAAATGCATAGATATATCGTAGAACACCGATTGCGAAGGCAGCTTACTAAACCAACATTGACGCTGATGGACGAAAGCGTGGGTAGCGAACAGG	d_Bacteria,p_Bacteroidetes,c_Bacteroidia,o_Bacteroidales,f_Marinifilaceae,g_Marinifilum
ASV_536	0	0.790663	0.060976	0	0	0	0	0	0	0	0.003088	0	0	0	0	0	0	0	0.00101	TACCAGCTCCTCGAGTGGTCGGGACGATTATTGGGCCTAAAGCACCCGTAGCCTGTTCTGTAAGTCCTCTGTTAAATCCAGTCGCTCAACGGCTGGCCCGCAGAGGATACTGCAAGACTAGGAGGCGGGAGAGGCGGACGGTACTCCGCGTGTAGGGGTAAAATCCTTTGATCCGCGGAAGACCACCAGTGGCGAAGGCGGTCCGCCAGAACGCGCTCGACGGTGAGGGGTGAAAGCTGGGGGAGCGAACCGG	d_Archaea,p_Thaumarchaeota
ASV_431	0	0	0	0	0	0	0	0	0.031833	0	0	0	0	0	0	0	0	0	0	TACGTAGGGGGCAAGCGTTATCCGGATTTACTGGGTGTAAAGGGAGCGTAGACGGAATGGCAAGTCTGGTGTGAAACCTTAGGGCTCAACCCTAAGATTGCATTGGAAACTGTTGTTCTAGAGTGTCGGAGGGGTAAGTGGAATTCCTAGTGTAGCGGTGAAATGCGTAGATATTAGGAGGAACACCGGTGGCGAAGGCGGCTTACTGGACGACCACTGACGTTGAGGCTCGAAAGCGTGGGGAGCAAACAGG	d_Bacteria,p_Firmicutes,c_Clostridia,o_Clostridiales,f_Lachnospiraceae
ASV_424	0	0	0	0	0	0	0	0	0	0.029264	0	0	0	0	0	0	0	0	0	TACGTAGGTGGCAAGCGTTATCCGGATTTATTGGGCGTAAAGGGTGCGTAGACGGTTTATTAAGTCTAAAATTAAATCTTGGGGCTTAACCCCATTCCGTTTTAGAAACTGATAAGCTTGAGTATGGTAGAGGCAAATGGAATTTCTAGTGTAGCGGTGGAATGCGTAGATATTAGAAGGAACACCAGTGGCGAAGGCGGTTTGCTAGGCCATTACTGACGTTCAGGCACGAAAGCGTGGGGAGCAAATAGG	d_Bacteria
ASV_500	0	0	0	0	0	0	0	0	0	0.029264	0	0	0	0	0	0	0	0	0	TACATAGGGGGCGAGCGTTATCCGGAATTATTGGGCGTAAAGCGTGCGTAGGCGGTTTATTAAGTCCGATGTAAAAAGCCACGGCTTAACCGTGGTTGGTCATTGGAAACCGGTAAACTTGAGTACGGTAGGGGTAAGTGGAATTCCAAGTGGAGCGGTGGAATGCGTAGATATTTGGAGGAACACCGGTGGCGAAGGCGGCTTACTGGGCCGGAACTGACGCTGAGGCACGAAAGCGTGGGGAGCAAACAGG	d_Bacteria
ASV_618	0	0.037651	0	0	0	0.375206	0	0	0	0	0	0	0	0	0	0	0	0	0.00101	TACGTAGGTGGCGAGCGTTGTCCGGAATTATTGGGCGTAAAGAGCATGTAGGCGGTTTTTTAAGTCCGGAGTGAAAATGCGGGGCTCAACCCCGTATGGCTCTGGATACTGGAAGACTTGAGTGCAGGAGAGGAAAGGGGAATTCCCAGTGTAGCGGTGAAATGCGTAGATATTGGGAGGAACACCAGTGGCGAAGGCGCCTTTCTGGACTGTGTCTGACGCTGAGATGCGAAAGCCAGGGTAGCGAACGGG	d_Bacteria,p_Firmicutes,c_Negativicutes,o_Acidaminococcales,f_Acidaminococcaceae,g_Phascolarctobacterium
ASV_616	0	0	0	0	0	0.390215	0	0	0	0	0.001029	0	0	0	0	0	0	0	0	TACGGAAGGTCCGGGCGTTATCCGGATTTATTGGGTTTAAAGGGAGCGTAGGCTGGAGATTAAGCGTGTTGTGAAATGCCGCGGCTCAACCGTGGCACTGCAGCGCGAACTGGTTTCCTTGAGTGCGCTGAAAGTGGGCGGAATTTGTGGTGTAGCGGTGAAATGCTTAGATATCACGAAGAACTCCGATTGCGAAGGCAGCTCACTGTATCGCGACTGACGCTGAAGCTCGAAAGTGCGGGTATCGAACAGG	d_Bacteria,p_Bacteroidetes,c_Bacteroidia,o_Bacteroidales,f_Prevotellaceae,g_Prevotella
ASV_472	0	0	0	0	0	0	0	0	0.030696	0	0	0	0	0	0	0	0	0	0	TACGGAAGGTCCAGGCGTTATCCGGATTTATTGGGTTTAAAGGGAGCGTAGGCGGATGATTAAGTCTGCTGTGAAAGTTTGCGGCTCAACCGTAAAATTGCAGTGGAAACTGGTTGTCTTGAGTGCACACAGGGATGTTGGAATTCATGGTGTAGCGGTGAAATGCTTAGATATCATGAAGAACACCGATCGCGAAGGCATATGTCCGGAGTGTAACTGACGCTGAGGCTCGAAGGTGCGGGTATCGAACAGG	d_Bacteria,p_Bacteroidetes,c_Bacteroidia,o_Bacteroidales,f_Prevotellaceae,g_Alloprevotella
ASV_601	0	0	0.081301	0	0.001003	0	0.021188	0	0.001137	0	0	0	0	0	0	0	0	0	0	TACGAAGGGGGCTAGCGTTGCTCGGAATTACTGGGCGTAAAGGGAGCGTAGGCGGACTGTTAAGTTAGAGGTGAAAGCCCAGGGCTCAACCTTGGAATTGCCTTTGATACTGGCAGTCTTGAGTACGGAAGAGGTATGTGGAACTCCGAGTGTAGAGGTGAAATTCGTAGATATTCGGAAGAACACCAGTGGCGAAGGCGACATACTGGTCCGTTACTGACGCTGAGGCTCGAAAGCGTGGGGAGCAAACAGG	d_Bacteria,p_Proteobacteria,c_Alphaproteobacteria,o_Caulobacterales,f_Caulobacteraceae,g_Caulobacter
ASV_496	0	0	0	0	0	0	0	0	0.029559	0	0	0	0	0	0	0	0	0	0	TACGTAGGTTGCGAGCGTTGTCCGGATTTACTGGGTGTAAAGGGTGCGTAGGCGGGAACGCAAGTCAGATGTGAAAGACCACGGCTCAACCGTGGTACTGCATTTGAAACTGTGTTTCTTGAGTGCAGGAGAGGTAAGCGGAATTCCCAGTGTAGCGGTGAAATGCGTAGATATTGGGAGGAACACCAGTGGCGAAGGCGGCTTACTGGACTGTAACTGACGCTGAAGCACGAAAGCGTGGGGATCAAACAGG	d_Bacteria,p_Firmicutes,c_Clostridia,o_Clostridiales
ASV_624	0	0	0	0	0	0	0	0	0.029559	0	0	0	0	0	0	0	0	0	0	TACGGGGGATGCAAGCGTTATCCGGATTCATTGGGTTTAAAGGGTGCGTAGGCGGCGGTCTAAGTTAGTGGTCAAACCCCGGGGCTCCACCCCGGTTCGCCATTAATACTGTTCCGCTAGAGTACAGTCGGGGTCCGCGGAACAAGTCAAGTAGCGGTGAAATGCATAGATATGACTTGGAACTCCGATCGCGAAGGCAGCGGTCCAGACTGTGACTGACGCTGATGCACGAGAGCGTGGGTATCGAACAGG	d_Bacteria,p_Bacteroidetes,c_Bacteroidia,o_Bacteroidales
ASV_561	0	0	0	0	0	0	0	0	0.028422	0	0	0	0	0.001018	0	0	0	0	0	TACGTAGGGGGCAAGCGTTATCCGGATTTACTGGGTGTAAAGGGAGCGTAGACGGAAGAGCAAGTCTGATGTGAAAGGCTGGGGCTTAACCCCAGGACTGCATTGGAAACTGTTTTTCTAGAGTGCCGGAGAGGTAAGCGGAATTCCTAGTGTAGCGGTGAAATGCGTAGATATTAGGAGGAACACCAGTGGCGAAGGCGGCTTACTGGACGGTAACTGACGTTGAGGCTCGAAAGCGTGGGGAGCAAACAGG	d_Bacteria,p_Firmicutes,c_Clostridia,o_Clostridiales,f_Lachnospiraceae,g_Blautia
ASV_489	0	0	0	0	0	0	0	0	0	0.027174	0	0	0	0	0	0	0	0	0	TACGGAGGGTGCAAGCGTTAATCGGAATTACTGGGCGTAAAGCGCACGTAGGCTGTTGTGTAAGTCAGGGGTGAAATCCCACGGCTCAACCGTGGAACTGCCCTTGATACTGCATGACTTGAATCCGGGAGAGGGTGGCGGAATTCCAGGTGTAGGAGTGAAATCCGTAGATATCTGGAGGAACATCAGTGGCGAAGGCGGCCACCTGGACCGGTATTGACGCTGAGGTGCGAAAGCGTGGGGAGCAAACAGG	d_Bacteria,p_Proteobacteria,c_Deltaproteobacteria,o_Desulfovibrionales,f_Desulfovibrionaceae,g_Desulfovibrio
ASV_462	0	0	0	0	0	0	0	0	0	0.027174	0	0	0	0	0	0	0	0	0	TACGTAGGGGGCAAGCGTTATCCGGATTTACTGGGTATAAAGGGAGCGTAGACGGTTAAGCAAGTCTGAAGTGAAAGCCCGGGGCTCAACCCCGGTACTGCTTTGGAAACTGTTTGACTTGAGTGCAGGAGAGGTAAGTGGAATTCCTAGTGTAGCGGTGAAATGCGTAGATATTAGGAGGAACACCAGTGGCGAAGGCGACTTACTGGACTGTAACTGACGTTGAGGCTCGAAAGCGTGGGGAGCAAACAGG	d_Bacteria,p_Firmicutes,c_Clostridia,o_Clostridiales,f_Lachnospiraceae,g_Hungatella
ASV_531	0	0	0	0	0	0	0	0	0	0.027174	0	0	0	0	0	0	0	0	0	TACGTAGGGGGCAAGCGTTATCCGGATTTACTGGGTGTAAAGGGAGCGTAGACGGTAAAGCAAGTCTGATGTGAAAACCCGCGGCTCAACTGCGGGCCTGCATTGGAAACTGTTTTACTGGAGTACTGGAGGGGCAGGCGGAATTCCTGGTGTAGCGGTGAAATGCGTAGATATCAGGAGGAACACCGGTGGCGAAGGCGGCCTGCTGGACAGAAACTGACGTTGATGCTCGAAGGCGTGGGGAGCAAACAGG	d_Bacteria,p_Firmicutes,c_Clostridia,o_Clostridiales,f_Lachnospiraceae
ASV_542	0	0	0	0	0	0	0	0	0	0.027174	0	0	0	0	0	0	0	0	0	TACGTAGGGGGCAAGCGTTATCCGGATTTACTGGGTGTAAAGGGAGCGTAGACGGCATGGCAAGTCTGGTGTGAAAGGCAGGGGCTCAACCCCTGGACTGCATTGGAAACTGTCAGGCTGGAGTGCAGGAGAGGTAAGTGGAATTCCTAGTGTAGCGGTGAAATGCGTAGATATTAGGAGGAACACCAGTGGCGAAGGCGACTTACTGGACTGTAACTGACGTTGAGGCTCGAAAGCGTGGGGAGCAAACAGG	d_Bacteria,p_Firmicutes,c_Clostridia,o_Clostridiales,f_Lachnospiraceae,g_Robinsoniella
ASV_497	0	0.075301	0.142276	0	0.002006	0.09005	0.007416	0	0	0	0	0	0	0	0	0.001007	0	0	0	TACGGAGGGTGCGAGCGTTAATCGGAATGACTGGGCGTAAAGGGCACGCAGGCGGTGACTTAAGTGAGATGTGAAAGCCCCGGGCTTAACCTGGGAATTGCATTTCATACTGGGTTGCTAGAGTATTTTAGGGAGGGGTAGAATTCCACGTGTAGCGGTGAAATGCGTAGAGATGTGGAGGAATACCGAAGGCGAAGGCAGCCCCTTGGGAATATACTGACGCTCATGTGCGAAAGCGTGGGGAGCAAACAGG	d_Bacteria,p_Proteobacteria,c_Gammaproteobacteria,o_Pasteurellales,f_Pasteurellaceae
ASV_463	0	0.037651	0	0	0	0	0	0	0	0.025084	0	0	0	0	0	0	0	0	0	TACGTAGGTGGCGAGCGTTGTCCGGAATTACTGGGCGTAAAGGGCGTGTAGGCGGGAATTTAAGTCAGATGTGAAAGCCCCGGGCTTAACTTGGGAATTGCATTTGATACTGGATTTCTTGAGGACAGGAGAGGAAAGCGGAATTCCTAGTGTAGCGGTGAAATGCGTAGATATTAGGAGGAACACCAGTGGCGAAGGCGGCTTTCTGGACTGTAACTGACGCTGAGGCGCGAAAGCGTGGGTAGCGAACGGG	d_Bacteria,p_Firmicutes,c_Clostridia,o_Clostridiales
ASV_551	0	0	0.406504	0	0	0	0.005297	0	0	0	0	0	0	0	0	0	0	0	0	TACGGAGGATCCGAGCGTTATCCGGAATTATTGGGTTTAAAGGGTTCGTAGGCGGCTTTGTAAGTCAGTGGTGAAATTTTCTAGCTTAACTAGGACACGGCCATTGATACTGCAGAGCTTGAATAATATGGAAGTAACTAGAATATGTAGTGTAGCGGTGAAATGCTTAGATATTACATGGAATACCAATTGCGAAGGCAGGTTACTACGTATTTATTGACGCTGATGAACGAAAGCGTGGGGAGCGAACAGG	d_Bacteria,p_Bacteroidetes,c_Flavobacteriia,o_Flavobacteriales,f_Flavobacteriaceae,g_Myroides
ASV_552	0	0	0.101626	0	0	0.300165	0	0	0	0	0	0	0	0	0	0	0	0	0	TACGGAAGGTCCGGGCGTTATCCGGATTTATTGGGTTTAAAGGGAGCGCAGGCCGTGGGTTAAGCGTGTCGTGAAATTCCGTCGCTCAACGGCGGACGTGCGGCGCGAACTGGTCCACTTGAGTACGCGGGACGTTGGCGGAATTCGTGGTGTAGCGGTGAAATGCTTAGATATCACGAAGAACTCCGATTGCGAAGGCAGCTGACGGTAGCGCAACTGACGCTGAGGCTCGAAAGTGCGGGTATCGAACAGG	d_Bacteria,p_Bacteroidetes,c_Bacteroidia,o_Bacteroidales,f_Prevotellaceae,g_Prevotella
ASV_550	0	0	0	0	0	0	0.001059	0	0	0	0	0	0	0	0	0.001007	0	0.011191	0.012125	TACGTAAGGTCCGAGCGTTGTCCGGAATCATTGGGCGTAAAGGGTACGTAGGCGGATAAGCAAGTTAGAAGTGAAATCCTATAGCTCAACTATAGTAAGCTTTTAAAACTGCTCATCTTGAGGTATGGAAGGGAAAGTGGAATTCCTAGTGTAGCGGTGAAATGCGCAGATATTAGGAGGAATACCGGTGGCGAAGGCGACTTTCTGGCCATAAACTGACGCTGAGGTACGAAAGCGTGGGTAGCAAACAGG	d_Bacteria,p_Firmicutes,c_Clostridia,o_Clostridiales,f_Peptoniphilaceae,g_Anaerococcus
ASV_483	0	0	0	0	0	0	0	0.006734	0.021601	0	0	0	0	0	0	0	0	0	0	TACGTAGGTGGCAAGCGTTGTCCGGATTTATTGGGCGTAAAGCGAGCGCAGGCGGTTCCTTAAGTCTGATGTGAAAGCCCACGGCTCAACCGTGGAGGGTCATTGGAAACTGGGGGACTTGAGTGCAGAAGAGGAGAGTGGAATTCCATGTGTAGCGGTGAAATGCGTAGATATATGGAGGAACACCAGTGGCGAAGGCGACTCTCTGGTCTGTAACTGACGCTGAGGCTCGAAAGCGTGGGTAGCAAACAGG	d_Bacteria,p_Firmicutes,c_Bacilli,o_Lactobacillales,f_Carnobacteriaceae,g_Granulicatella
ASV_563	0	0	0	0	0	0	0	0	0.028422	0	0	0	0	0	0	0	0	0	0	TACGTAGGGGGCAAGCGTTATCCGGATTTACTGGGTGTAAAGGGAGCGTAGGCGGCGATGCAAGTCAGAAGTGAAAGCCCGGGGCTCAACCCCGGGACTGCTTTTGAAACTGTGTGGCTAGATTGCAGGAGAGGTAAGTGGAATTCCTAGTGTAGCGGTGAAATGCGTAGATATTAGGAGGAACACCAGTGGCGAAGGCGGCTTACTGGACTGTAAATGACGCTGAGGCTCGAAAGCGTGGGGAGCAAACAGG	d_Bacteria,p_Firmicutes,c_Clostridia,o_Clostridiales,f_Lachnospiraceae
ASV_558	0	0	0	0	0	0	0	0	0.027285	0	0.001029	0	0	0	0	0	0	0	0	TACGTAGGTGGCAAGCGTTGTCCGGAATTACTGGGTGTAAAGGGAGCGTAGGCGGGGATGCAAGTTGAATGTTTAATCTATCGGCTCAACTGATAGTCGCGTTCAAAACTGCAACTCTTGAGTGAAGTAGAGGTAGGCGGAATTCCTAGTGTAGCGGTGAAATGCGTAGATATTAGGAGGAACACCAGTGGCGAAGGCGGCCTACTGGGCTTTTACTGACGCTGATGCTCGAAAGCATGGGGAGCAAACAGG	d_Bacteria,p_Firmicutes,c_Clostridia,o_Clostridiales,f_Ruminococcaceae
ASV_527	0	0	0	0	0	0	0	0	0	0.026129	0	0	0	0	0	0	0	0	0	TACGTAGGGAGCGAGCGTTATCCGGAATTACTGGGCGTAAAGGGCGCGTAGGCTGCGTTTCAAGTCGTCTGTCAAATATTGGGGCTTAACCTCAATCTGCAGACGAAACTGGAATGCTAGAGAAGCAGAGAGGCAAACAGAATTCCTGGTGTAGCGGTGAAATGCGTAGATATCAGGAAGAATACCAGTGGCGAAGGCGGTTTGCTGGCTGCATACTGACGCTGAAGCGCGAAAGCCAGGGTAGCGAACGGG	d_Bacteria,p_Synergistetes,c_Synergistia,o_Synergistales,f_Synergistaceae,g_Pyramidobacter
ASV_567	0	0.903614	0	0	0	0	0	0	0	0	0	0	0	0	0	0	0	0	0	TACGGAGGATGCGAGCGTTATCCGGATTTATTGGGTTTAAAGGGTGCGTAGGTGGTTTCTTAAGTCAGCGGTGAAAGTTTGTGGCTTAACCATAAAATTGCCATTGATACTGGGAGACTTGAGTATGTTTGAGGTAGGCGGAATGCGTGGTGTAGCGGTGAAATGCATAGATATCACGCAGAACTCCGATTGCGAAGGCAGCTTGCCAAGCCATAACTGACACTGAAGCACGAAAGCGTGGGTATCAAACAGG	d_Bacteria,p_Bacteroidetes,c_Bacteroidia,o_Bacteroidales,f_Porphyromonadaceae,g_Parabacteroides
ASV_586	0	0.60241	0.04065	0	0	0.060033	0.002119	0	0	0	0	0	0	0	0	0	0	0	0	AACGTAGGGTGCAAGCGTTGTCCGGAATTACTGGGTGTAAAGGGAGCGCAGGCGGACCGGCAAGTTGGAAGTGAAAACCATGGGCTCAACCCATGAATTGCTTTCAAAACTGCTGGCCTTGAGTAGTGCAGAGGTAGGCGGAATTCCCGGTGTAGCGGTGGAATGCGTAGATATCGGGAGGAACACCAGTGGCGAAGGCGGCCTACTGGGCACCAACTGACGCTGAGGCTCGAAAGTATGGGTAGCAAACAGG	d_Bacteria,p_Firmicutes,c_Clostridia,o_Clostridiales,f_Ruminococcaceae,g_Gemmiger
ASV_457	0	0	0	0	0	0	0	0	0.027285	0	0	0	0	0	0	0	0	0	0	TACGTAGGGGGCAAGCGTTATCCGGAATTACTGGGTGTAAAGGGAGCGTAGGCGGCATGGTAAGCCAGATGTGAAAGCCTCGAGCTTAACTTGAGGATTGCATTTGGAACTATCAAGCTAGAGTACAGGAGAGGAGAGCGGAATTCCTAGTGTAGCGGTGAAATGCGTAGATATTAGGAAGAACACCGGTGGCGAAGGCGGCTTTCTGGACTGAAACTGACGCTGAGGCTCGAAAGCGTGGGGAGCGAACAGG	d_Bacteria,p_Firmicutes,c_Clostridia,o_Clostridiales,f_Lachnospiraceae,g_Anaerotignum
ASV_524	0	0	0	0	0	0	0	0	0.027285	0	0	0	0	0	0	0	0	0	0	TACGTAGGGAGCAAGCGTTGTCCGGAATTACTGGGCGTAAAGGGTGCGTAGGCGGCGCGTTAAGTCAGATGTGAAATACCCGTGCTTAACATGGGGGGTGCATCTGATACTGGCGTGCTTGAGTGCAGGAGAGGAAAGCGGAATTCCTAGTGTAGCGGTGAAATGCGTAGATATTAGGAGGAACACCAGTGGCGAAGGCGGCTTTCTGGACTGTAACTGACGCTGAGGCACGAAAGCGTGGGGAGCAAACAGG	d_Bacteria,p_Firmicutes,c_Clostridia,o_Clostridiales
ASV_562	0	0	0	0	0	0	0	0	0.027285	0	0	0	0	0	0	0	0	0	0	TACGTAGGGGGCAAGCGTTATCCGGAATTACTGGGTGTAAAGGGTGCGTAGGTGGCATGGTAAGTCAGAAGTGAAAGCCCGGGGCTTAACCCCGGGACTGCTTTTGAAACTGTCATGCTGGAGTGCAGGAGAGGTAAGCGGAATTCCTAGTGTAGCGGTGAAATGCGTAGATATTAGGAGGAACACCAGTGGCGAAGGCGGCTTACTGGACTGTCACTGACACTGATGCACGAAAGCGTGGGGAGCAAACAGG	d_Bacteria,p_Firmicutes,c_Clostridia,o_Clostridiales,f_Lachnospiraceae,g_Anaerostipes
ASV_470	0	0	0	0	0	0	0	0	0.027285	0	0	0	0	0	0	0	0	0	0	TACGTAGGGGGCAAGCGTTATCCGGAATTATTGGGCGTAAAGAGTGCGTAGGTGGCAGACTAAGCCTGAGGTTTAAGGCAATGGCTCAACCATTGTAAGCCTTGGGAACTGGTTTGCTTGAGTGCAGGAGAGGAAAGCGGAATTCCTAGTGTAGCGGTGAAATGCGTAGAGATTAGGAGGAACACCAGTGGCGAAGGCGGCTTTCTGGACTGTAACTGACACTGAGGCACGAAAGCGTGGGGAGCAAACAGG	d_Bacteria,p_Firmicutes,c_Clostridia,o_Clostridiales,f_Clostridiales_Incertae_Sedis_XIII
ASV_529	0	0	0	0	0	0	0	0	0	0.025084	0	0	0	0	0	0	0	0	0	TACGTAGGGAGCGAGCGTTATCCGGAATTATTGGGCGTAAAGCGTGTGTAGGCGGTTTATTAAGTTTAAGATAAAAGGCCGAGGCTCAACTTCGGTATGTCTTAAAGACTGGTAGACTCGAGTGTGGTAGAGGTAAATGGAATTTCTAGTGTAGCGGTGAAATGCGTAGATATTAGAAGGAACACCAGTGGCGAAAGCGATTTACTAGGCCACAACTGACGCTGAGGCACGAAAGCGTGGGTAGCAAATAGG	d_Bacteria
ASV_594	0	0	0	0	0	0	0	0	0	0.025084	0	0	0	0	0	0	0	0	0	TACGTAGGATGCAAGCGTTATCCGGATTTACTGGGTGTAAAGGGAGCGCAGGCGGGACTGCAAGTTGGATGTGAAATACCGGGGCTCAACCCCGGAGCTGCATCCAAAACTGTAGTTCTTGAGTGGAGTAGAGGCAAGCGGAATTCCGAGTGTAGCGGTGAAATGCGTAGATATTCGGAGGAACACCAGTGGCGAAGGCGGCTTGCTGGGCTCTAACTGACGCTGAGGCTCGAAAGTGTGGGGAGCAAACAGG	d_Bacteria,p_Firmicutes,c_Clostridia,o_Clostridiales
ASV_502	0	0	0	0	0	0	0	0	0	0.025084	0	0	0	0	0	0	0	0	0	CACGTAGGATGCGAGCGTTATCCGGATTTACTGGGTGTAAAGGGAGCGCAGGCGGGATTGCAAGTTGGATGTGAAATACCGGGGCTCAACCCCGGAGGTGCATCCAAAACTGCAGTTCTTGAGGGGAGCAGAGGCAAGCGGAATTCCGAGTGTAGCGGTGAAATGCGTAGATATTCGGAGGAACACCAGTGGCGAAGGCGGCTTGCTGGGCTCCAACTGACGCTGAGGCTCGAAAGTGTGGGGAGCAAACAGG	d_Bacteria,p_Firmicutes,c_Clostridia,o_Clostridiales
ASV_577	0	0	0.101626	0	0.002006	0	0.015891	0.001122	0	0	0	0	0	0	0	0	0	0	0	TACGGAGGGAGCTAGCGTTGTTCGGAATTACTGGGCGTAAAGCGCACGTAGGCGGCTTTGTAAGTCAGGGGTGAAAGCCTGGAGCTCAACTCCAGAACTGCCTTTGAGACTGCATCGCTTGAATCCGGGAGAGGTGAGTGGAATTCCGAGTGTAGAGGTGAAATTCGTAGATATTCGGAAGAACACCAGTGGCGAAGGCGGCTCACTGGACCGGTATTGACGCTGAGGTGCGAAAGCGTGGGGAGCAAACAGG	d_Bacteria,p_Proteobacteria,c_Alphaproteobacteria,o_Sphingomonadales,f_Sphingomonadaceae,g_Sphingomonas
ASV_538	0	0	0	0	0	0	0	0	0	0.024038	0	0	0	0	0	0	0	0	0	CACGTAGGGGGCGAGCGTTGTCCGGAATTACTGGGCGTAAAGGGCGCGTAGGCTGTAGTGCAAGTCGGGAGTGAAAAGCGCGGGCTCAACCTGCGTATGCGCTCGAAACTGTACTGCTGGAGGAGCTGAGAGGCAAGCGGAATTCCCGGTGTAGCGGTGAAATGCGTAGATATCGGGAAGAACACCGGTGGCGAAGGCGGCTTGCTGGCAGGATCCTGACGCTGAGGCGCGAAAGCCGGGGAAGCGAACCGG	d_Bacteria,p_Synergistetes,c_Synergistia,o_Synergistales,f_Synergistaceae,g_Dethiosulfovibrio
ASV_475	0	0	0	0	0	0	0	0	0	0.024038	0	0	0	0	0	0	0	0	0	TACGTATGTCGCAAGCGTTATCCGGATTTATTGGGCGTAAAGCGCGTCTAGGTGGTTTGGTAAGTCTGATGTGAAAATGCGGGGCTCAACTCCGTATTGCGTTGGAAACTGCTAAACTAGAGTACTGGAGAGGTGGGCGGAACTACAAGTGTAGAGGTGAAATTCGTAGATATTTGTAGGAATGCCGATAGAGAAGTCAGCTCACTGGACAGATACTGACACTGAAGCGCGAAAGCATGGGGAGCGAACAGG	d_Bacteria,p_Fusobacteria,c_Fusobacteriia,o_Fusobacteriales,f_Fusobacteriaceae,g_Fusobacterium
ASV_587	0	0.60241	0	0	0.001003	0.045025	0	0	0	0	0	0.002046	0	0	0	0	0	0	0	TACGTAGGGGGCAAGCGTTATCCGGAATTATTGGGCGTAAAGAGTGCGTAGGTGGTTATCTAAGCGTAAGGTTTAAGCGTGCAGCTCAACTGCATCTCGCCTTGCGAACTGGACTACTTGAGTGCAGGAGGGGAAAGCGGAATTCCTAGTGTAGCGGTGAAATGCGTAGATATTAGGAGGAACACCAGCGGCGAAGGCGGCTTTCTGGACTGTAACTGACACTGAGGCACGAAAGCGTGGGGAGCAAACAGG	d_Bacteria,p_Firmicutes,c_Clostridia,o_Clostridiales,f_Clostridiales_Incertae_Sedis_XIII,g_Mogibacterium
ASV_613	0	0	0.142276	0	0.001003	0	0.013772	0.001122	0	0	0	0	0	0	0	0	0	0	0	TACGAAGGGTGCAAGCGTTACTCGGAATTACTGGGCGTAAAGCGTGCGTAGGTGGTCGTTTAAGTCCGTTGTGAAAGCCCTGGGCTCAACCTGGGAACTGCAGTGGATACTGGGCGACTAGAGTGTGGTAGAGGGTAGCGGAATTCCTGGTGTAGCAGTGAAATGCGTAGAGATCAGGAGGAACATCCATGGCGAAGGCAGCTACCTGGACCAACACTGACACTGAGGCACGAAAGCGTGGGGAGCAAACAGG	d_Bacteria,p_Proteobacteria,c_Gammaproteobacteria,o_Xanthomonadales,f_Xanthomonadaceae,g_Stenotrophomonas
ASV_583	0	0	0	0	0	0	0	0	0.025011	0	0	0	0	0	0	0	0	0	0	TACGTAGGGGGCAAGCGTTATCCGGATTTACTGGGTGTAAAGGGAGCGTAGACGGAGGAGCAAGTCTGATGTGAAAGCCCGGGGCTTAACCGCGGGACTGCATTGGAAACTGTTTTTCTAGAGTGCCGGAGAGGTAAGCGGAATTCCTAGTGTAGCGGTGAAATGCGTAGATATTAGGAGGAACACCAGTGGCGAAGGCGGCTTACTGGACGGTAACTGACGTTGAGGCTCGAAAGCGTGGGGAGCAAACAGG	d_Bacteria,p_Firmicutes,c_Clostridia,o_Clostridiales,f_Lachnospiraceae
ASV_543	0	0	0	0	0	0	0	0	0	0.022993	0	0	0	0	0	0	0	0	0	TACGTAGGGAGCAAGCGTTATCCGGATTTATTGGGTGTAAAGGGTGCGTAGACGGGAAAACAAGTTAGTTGTGAAATCCCCTGGCTTAACTAGGGAACTGCAACTAAAACTATTTTTCTTGAGTGTTGGAGAGGAAAGTGGAATTCCTAGTGTAGCGGTGAAATGCGTAGATATTAGGAGGAACACCAGTGGCGAAGGCGACTTTCTGGACAATAACTGACGTTGAGGCACGAAAGTGTGGGGAGCAAACAGG	d_Bacteria,p_Firmicutes,c_Clostridia,o_Clostridiales
ASV_592	0	0	0	0	0	0	0	0	0	0.022993	0	0	0	0	0	0	0	0	0	TACATAGGTGGCGAGCGTTATCCGGATTTATTGGGCGTAAAGGGTGCGCAGGTGGTTTATTAAGTCTAAGATAAAAGCCCGAAGCTTAACTTCGGTTTGTTTTAGAAACTGATAGGCTTGAGTATGGTAGAGGCAAATGGAATTCCTAATGTAGCGGTGGAATGCGTAGATATTAGGAGGAACACCAGTGGCGAAGGCGATTTGCTGGGCCATTACTGACACTCATGCACGAAAGCGTGGGGAGCAAATAGG	d_Bacteria,p_Firmicutes
ASV_619	0	0	0	0	0	0.315173	0	0	0	0	0	0	0	0	0	0	0	0	0	TACGGAAGGTCCGGGCGTTATCCGGATTTATTGGGTTTAAAGGGAGCGTAGGCCGGAGGGTAAGCGTGTTGTGAAATGCAGTTGCTCAACATCTGCACTGCAGCGCGAACTGTTCTCCTTGAGTGCGCAGGAAGTAGGCGGAATTCGTCGTGTAGCGGTGAAATGCTTAGATATGACGAAGAACTCCGATTGGGAAGCCAGCTTACTGTAGCGCCACTGACGCTGATGCTCGAAAGTGCGGGTATCGAACAGG	d_Bacteria,p_Bacteroidetes,c_Bacteroidia,o_Bacteroidales,f_Prevotellaceae,g_Prevotella
ASV_580	0	0	0	0	0	0.315173	0	0	0	0	0	0	0	0	0	0	0	0	0	TACGGGGGATGCGAGCGTTATCCGGATTTATTGGGTTTAAAGGGTGCGTAGGCGGAAGTGCAAGTCAGCGGTGAAATCCCCGCGCTCAACGCGGGAGTTGCCGTTGATACTGTACATCTGGAATGCTCTTGCCGTGGGAGGAATGAGTAGTGTAGCGGTGAAATGCATAGATATTACTCAGAACACCGATTGCGAAGGCATCTCACGAAGGGGCGATTGACGCTGAGGCACGAAAGCGTGGGTATCGAACAGG	d_Bacteria,p_Bacteroidetes,c_Bacteroidia,o_Bacteroidales
ASV_498	0	0	0	0	0	0	0	0	0	0.021948	0	0	0	0	0	0	0	0	0	TACGTAGGGGGCAAGCGTTATCCGGAATTACTGGGTGTAAAGGGTGAGTAGGCGGCATGGTAAGTTAGATGTGAAAGCCCGGGGCTTAACTCCGGGATTGCATTTAAAACTATCAAGCTCGAGTTCAGGAGAGGTAAGCGGAATTCCAAGTGTAGCGGTGAAATGCGTAGATATTTGGAAGAACACCGGTGGCGAAGGCGGCTTACTGGACTGATACTGACGCTGAGGCACGAAAGCGTGGGGAGCAAACAGG	d_Bacteria,p_Firmicutes,c_Clostridia,o_Clostridiales,f_Lachnospiraceae,g_Anaerotignum
ASV_499	0	0	0	0	0	0	0	0	0	0.021948	0	0	0	0	0	0	0	0	0	TACGTAGGGGGCAAGCGTTATCCGGATTTACTGGGTGTAAAGAGAGCGTAGACGGAGTGGCAAGTCTGATGTGAAAACTTGGGGCTCAACCCCAAGATTGCATTGGAAACTGTTATTCTGGAGTGTCGGAAGGGTAAGCGGAATTCCTGGTGTAGCGGTGAAATGCGTAGATATCAGGAGGAACACCGGTGGCGAAGGCGGCTTACTGGACGATTACTGACGTTGAGGCTCGAAAGCGTGGGGAGCAAACAGG	d_Bacteria,p_Firmicutes,c_Clostridia,o_Clostridiales,f_Lachnospiraceae
ASV_530	0	0	0	0	0	0	0	0	0	0.021948	0	0	0	0	0	0	0	0	0	TACGTAGGGGGCAAGCGTTATCCGGATTTATTGGGCGTAAAGCGCGCGTAGGCGGCGCTTCAAGCAAAACCTCTAATCTTAAGGCTCAACCTTAAGCCGGGTTTTGAACTGGAGTGCTCGAGTTTGGTAGAGGCAGGCGGAATTCCCGGTGTAGCGGTGAAATGCGCAGATATCGGGAAGAACACCGATGGCGAAGGCAGCCTGCTGGGCCATAACTGACGCTGAGGCGCGAAAGCTGGGGGAGCAAACAGG	d_Bacteria,p_Actinobacteria,c_Coriobacteriia,o_Eggerthellales,f_Eggerthellaceae
ASV_566	0	0	0	0	0	0	0	0	0	0	0	0	0.008131	0.012216	0.001014	0	0	0	0	TACGTAGGTGGCAAGCGTTGTCCGGATTTACTGGGCGTAAAGGATGCGTAGGCGGATGTTTAAGTGAGATGTGAAATACCCGAGCTCAACTTGGGTGCTGCATTTCAAACTGGATATCTAGAGTGCAGGAGAGGAAAGCGGAATTCCTAGTGTAGCGGTGAAATGCGTAGAGATTAGGAAGAACACCAGTGGCGAAGGCGGCTTTCTGGACTGTAACTGACGCTGAGGCATGAAAGCGTGGGGAGCAAACAGG	d_Bacteria,p_Firmicutes,c_Clostridia,o_Clostridiales,f_Clostridiaceae_1,g_Clostridium_sensu_stricto
ASV_609	0	0	0	0	0	0	0	0	0	0	0	0	0	0	0	0	0	0.018313	0.003031	TACGTATGGAGCGAGCGTTGTCCGGAATTATTGGGCGTAAAGGGTACGCAGGCGGTTTAATAAGTCGAATGTTAAAGATCGGGGCTCAACCCCGTAAAGCATTGGAAACTGATAAACTTGAGTAGTGGAGAGGAAAGTGGAATTCCTAGTGTAGTGGTGAAATACGTAGATATTAGGAGGAATACCAGTAGCGAAGGCGACTTTCTGGACACAAACTGACGCTGAGGTACGAAAGCGTGGGGAGCAAACAGG	d_Bacteria,p_Firmicutes,c_Clostridia,o_Clostridiales,f_Peptoniphilaceae,g_Finegoldia
ASV_565	0	0.037651	0	0	0	0	0	0	0	0	0	0	0.008131	0.011198	0	0	0	0	0	TACGGAGGGCGCAAGCGTTACTCGGAATCACTGGGCGTAAAGAGCGTGTAGGCGGATAAATAAGTCAGAAGTGAAATCCAATAGCTCAACTATTGAACTGCTTTTGAAACTGTTTATCTAGAGTATGGGAGAGGTAGATGGAATTTCTGGTGTAGGGGTAAAATCCGTAGAGATCAGAAGGAATACCGATTGCGAAGGCGATCTACTGGAACATAACTGACGCTGAGACGCGAAAGCGTGGGGAGCAAACAGG	d_Bacteria,p_Campilobacterota,c_Campylobacteria,o_Campylobacterales,f_Arcobacteraceae,g_Malaciobacter
ASV_534	0	0	0	0	0	0	0	0.001122	0.021601	0	0	0	0	0	0	0	0	0	0	TACGTAGGGGGCAAGCGTTATCCGGATTTACTGGGTGTAAAGGGAGCGTAGGTGGTAGTGCAAGTCAGAAGTGAAAACCCAAGGCTTAACCATGGGATTGCTTTTGAAACTGCATAACTAGAGTGCTGGAGAGGTAAGTGGAATTCCTAGTGTAGCGGTGAAATGCGTAGATATTAGGAGGAACACCGGTGGCGAAGGCGGCTTACTGGACAGTAACTGACACTGAGGCTCGAAAGCGTGGGGAGCAAACAGG	d_Bacteria,p_Firmicutes,c_Clostridia,o_Clostridiales,f_Lachnospiraceae
ASV_605	0	0	0	0	0	0	0	0.022448	0	0	0	0	0	0	0	0	0	0	0	TACGGAGGGTGCAAGCGTTACTCGGAATCACTGGGCGTAAAGAGCGCGTAGGCGGGGTAATAAGTCAGATGTGAAATCCTGTAGCTTAACTACAGAACTGCATTTGAAACTGTTACTCTAGAGTGTGGGAGAGGTAGGTGGAATTCTTGGTGTAGGGGTAAAATCCGTAGAGATCAAGAGGAATACTCATTGCGAAGGCGACCTGCTGGAACATTACTGACGCTGATGCGCGAAAGCGTGGGGAGCAAACAGG	d_Bacteria,p_Campilobacterota,c_Campylobacteria,o_Campylobacterales,f_Helicobacteraceae,g_Helicobacter
ASV_473	0	0	0	0	0	0	0	0	0	0.020903	0	0	0	0	0	0	0	0	0	TACGTATGTCGCAAGCGTTATCCGGATTTATTGGGCGTAAAGCGCGTCTAGGTGGTTTGGTAAGTCTGATGTGAAAATGCGGGGCTCAACTCCGTATTGCGTTGGAAACTGCCAAACTAGAGTACTGGAGAGGTGGGCGGAACTACAAGTGTAGAGGTGAAATTCGTAGATATTTGTAGGAATGCCGATAGAGAAGTCAGCTCACTGGACAGATATTGACACTGAAGCGCGAAAGCATGGGGAGCGAACAGG	d_Bacteria,p_Fusobacteria,c_Fusobacteriia,o_Fusobacteriales,f_Fusobacteriaceae,g_Fusobacterium
ASV_537	0	0	0	0	0	0	0	0	0	0.020903	0	0	0	0	0	0	0	0	0	TACAGAGGTGGCGAGCGTTGTTCGGAATCACTGGGCGTAAAGGGCGCGTAGGCGGTCGCGAGCGTGCGGGGTGTGAAATCTCCGGGCTTAACCCGGAAAGTGCGCCCCGGACTGCGCGGCTCGAGAGCGGGAGGGGGATGCGGAACGCAGGGTGTAGCGGTGAAATGCGTTGATATCCTGCGGAACACCGGAGGCGAAGGCGGCATCCTGGAACGCTTCTGACGCTGAGGCGCGAAAGTCGGGGGAGCAAACAGG	d_Bacteria,p_Verrucomicrobia,c_Subdivision5
ASV_569	0	0	0	0	0	0	0	0	0	0.019858	0	0	0	0	0	0	0	0	0	CACGTAAGTGGCAAGCGTTGTTCGGATTTATTGGGCGTAAAGGGCATGTAGGCGGTTTGTCAAGCTTGGTGTAAAATATCCCGGCTCAACTGGGGAGATGCGCTGAGAACTGGCAAGCTAGAGTTCAGGAAGGGGAGTTAGAATTCCGGGTGTAGGGGTGAAATCTGTAGATATCCGGAAGAATACCGGTGGCGAAGGCGAACTTCTGGCTATGAACTGACGCTGAGGTGCGAAAGCGTGGGGAGCGAACAGG	d_Bacteria,p_Spirochaetes,c_Spirochaetia,o_Spirochaetales,f_Spirochaetaceae
ASV_585	0	0	0	0	0	0	0	0	0	0	0	0	0.008131	0.009162	0.002029	0	0	0	0	TACGGAGGATCCGAGCGTTATCCGGATTTATTGGGTTTAAAGGGTGCGTAGGTGGAAATATAAGTCAGTTGTGAAAGTTTACGGCTCAACCGTGAAATTGCAATTGAAACTGTATTTCTTGAGTGTATATGAGGTAGGCGGAATTCGTGGTGTAGCGGTGAAATGCTTAGATATCACGAAGAACTCCAATTGCGAAGGCAGCTTACTAAGCTACAACTGACACTGATGCACGAAAGTGTGGGTATCAAACAGG	d_Bacteria,p_Bacteroidetes,c_Bacteroidia,o_Bacteroidales,f_Bacteroidaceae,g_Bacteroides
ASV_620	0	0	0.020325	0	0	0.240132	0	0	0	0	0	0	0	0	0	0	0	0	0	TACGGAGGATGCGAGCGTTATCCGGATTTATTGGGTTTAAAGGGTGCGCAGGCGGCGTGCCAAGTCAGCGGTCAAAGTTCCGGGCTCAACCCGGTGATGCCGTTGAAACTGGTGTGCTTGAGTGCGTGCGAGGGAGGCGGAATGCGTTGTGTAGCGGTGAAATGCATAGATATGACGCAGAACTCCGATTGCGAAGGCAGCTTTCCAGCACGCCACTGACGCTGAGGCACGAAAGCGTGGGGATCGAACAGG	d_Bacteria,p_Bacteroidetes,c_Bacteroidia,o_Bacteroidales
ASV_614	0	0	0	0	0	0.240132	0	0	0	0	0.001029	0	0	0	0	0	0	0	0	TACGGAGGATGCGAGCGTTATCCGGATTTATTGGGTTTAAAGGGTGCGTAGGCGGACTTTCAAGTCAGCGGTAAAATTTCCGGGCTTAACCTGGTTGTGCCGTTGAAACTGAGAGACTGGAGTGCGCTTGAGGTAGGCGGAATGCGTTGTGTAGCGGTGAAATGCATAGATATGACGCAGAACTCCGATTGCGAAGGCAGCTTACCAAATCGCTACTGACGCTGAGGCACGAAAGCGTGGGGATCGAACAGG	d_Bacteria,p_Bacteroidetes,c_Bacteroidia,o_Bacteroidales
ASV_582	0	0	0	0	0	0	0	0	0.019327	0	0	0	0	0	0	0	0	0	0	TACGTAGGGGGCAAGCGTTGTCCGGAATTATTGGGCGTAAAGGGTGCGTAGGCGGCTAATCAAGTCAGATGTGAAATACCAGGGCTTAACTCTGGGGCTGCATTTGAAACTGATTGGCTAGAGTGCAGGAGAGGGAAGCGGAATTCCTAGTGTAGCGGTGAAATGCATAGATATTAGGAGGAACACCAGTGGCGAAGGCGGCTTTCTGGACTGTAACTGACGCTGAGGCACGAAAGCGTGGGGAGCAAACAGG	d_Bacteria,p_Firmicutes,c_Clostridia,o_Clostridiales,f_Clostridiaceae_1
ASV_581	0	0	0	0	0	0	0	0	0.019327	0	0	0	0	0	0	0	0	0	0	TACGTAGGGGGCGAGCGTTGTCCGGAATTACTGGGCGTAAAGGGCGCGTAGGCGGCCTGATAAGTTAGATGTGAAATCCCCGGGCTTAACTTGGGTGTTGCATTTAAAACTGTTGGGCTTGAGTGCAGGAGAGGGAAGCGGAATTCCTAGTGTAGCGGTGGAATGCGTAGATATTAGGAGGAACACCAGTGGCGAAGGCGGCTTTCTGGACTGTAACTGACGCTGAGGCGCGAGAGCGTGGGGAGCAAACAGG	d_Bacteria,p_Firmicutes,c_Clostridia,o_Clostridiales
ASV_572	0	0	0	0	0	0	0	0	0	0.017768	0	0	0	0	0	0	0	0	0	TACGTAGGGAGCGAGCGTTATCCGGAATTATTGGGCGTAAAGCGTGTGTAGGCGGTTTATTAAGTTTAAGATAAAAGGCCGAGGCTCAACTTCGGTATGTCTTAAAGACTGGTAGACTCGAGTGTGGTAGAGGTAAATGGAATTTCTAGTGTAGCGGTGAAATGCGTAGATATTAGAAGGAACACCAGTGGCGAAAGCGATTTACTAGGCCATAACTGACGCTGAGGCACGAAAGCGTGGGTAGCAAATAGG	d_Bacteria
ASV_570	0	0	0	0	0	0	0	0	0	0.017768	0	0	0	0	0	0	0	0	0	TACGTAGGGGGCGAGCGTTATCCGGAATTATTGGGCGTAAAGAGTACGTAGGTGGCATCGTAAGCGGGGGGTGAAATCCCGGGGCTTAACCCCGGTAAGCCTTCCGAACTGCGGAGCTTGGGTGCAGGAGGGGAAAGTGGAATTCCCGGTGTAGCGGTGAAATGCGTAGATATCGGGAGGAACACCGGTGGCGAAGGCGACTTTCCGGACTGTAACTGACACTGAGGTACGAAAGCGTGGGTAGCAAACAGG	d_Bacteria,p_Firmicutes,c_Clostridia,o_Clostridiales
ASV_617	0	0	0	0	0	0.240132	0	0	0	0	0	0	0	0	0	0	0	0	0	TACGGAAGGTCCGGGCGTTATCCGGATTTATTGGGTTTAAAGGGAGCGCAGGCCGTATGGTAAGCGTGTTGTGAAATGCCGTGGCTCAACCATGGCACTGCAGCGCGAACTGCCGTACTTGAGTACGCTGGAGGTAGGCGGAATTCGTGGTGTAGCGGTGAAATGCTTAGATATCACGAAGAACCCCGATTGCGAAGGCAGCCTACCGTAGCGGCACTGACGCTGAGGCTCGAAAGCGTGGGTATCGAACAGG	d_Bacteria,p_Bacteroidetes,c_Bacteroidia,o_Bacteroidales,f_Prevotellaceae,g_Prevotella
ASV_556	0	0	0	0	0	0	0.011653	0	0	0	0.004117	0	0	0	0	0	0	0	0.00101	TACGTAGGGTCCGAGCGTTGTCCGGAATTACTGGGCGTAAAGAGCTCGTAGGTGGTTTGTCGCGTTGTTCGTGAAAACTCACAGCTCAACTGTGGGCGTGCGGGCGATACGGGCAGACTTGAGTACTGCAGGGGAGACTGGAATTCCTGGTGTAGCGGTGGAATGCGCAGATATCAGGAGGAACACCGGTGGCGAAGGCGGGTCTCTGGGCAGTAACTGACGCTGAGGAGCGAAAGCGTGGGGAGCGAACAGG	d_Bacteria,p_Actinobacteria,c_Actinobacteria,o_Mycobacteriales,f_Mycobacteriaceae,g_Mycobacterium
ASV_539	0	0	0	0	0	0	0	0	0	0.015677	0	0	0	0	0	0	0	0	0	TACGTGGGTGGCGAGCGTTATTCGGATTCACTGGGCGTAAAGGGTCCGCAGGGGGTCTGCCGCGCCCGTCGTGAAAGCCTCCGGCTCAACCGGAGGACTGCGGCGGGTACGGGCGGACTGGAGTGTATGATGGGCAGATGGAATTCCTGGTGTAGCGGTGGAATGCGTGGATATCAGGAAGAACACCGATGGCGTAGGCGATCTGCTGGCATACCACTGACCCTCAGGGACGAGAGCGTGGGTAGCAAACAGG	d_Bacteria,p_Lentisphaerae,c_Oligosphaeria,o_Oligosphaerales,f_Oligosphaeraceae,g_Oligosphaera
ASV_596	0	0	0	0	0	0	0	0	0	0.015677	0	0	0	0	0	0	0	0	0	TACGTAGGGAGCGAGCGTTGTCCGGATTTACTGGGCGTAAAGGGCGCGAAGGCGGGCGGATAAGTCAGATGTGAAAACTATGGGCTCAACTCATAGCCTGCATTTGAAACTGTCTGTCTTGAGGGCAGGAGAGGAAAGTGGAATTCCTAGTGTAGCGGTGAAATGCGTAGATATTAGGAGGAACACCAGTGGCGAAGGCGACTTTCTGGACTGTACCTGACGCTCAAGCGCGAAAGCATGGGTAGCGAACAGG	d_Bacteria,p_Firmicutes,c_Clostridia,o_Clostridiales
ASV_591	0	0	0	0	0	0	0	0	0	0.015677	0	0	0	0	0	0	0	0	0	TACGTAGGGAGCAAGCGTTGTCCGGAATTACTGGGCGTAAAGGGCGCGTAGGCGGGTATTTAAGTCAGGTGTGAAAACTCCGAGCTCAACTTGGAGATTGCACTTGAAACTGGGTATCTTGAGGGCAGGAGAGGAAAGTGGAATTCCTAGTGTAGCGGTGAAATGCGTAGATATTAGGAGGAACACCAGTGGCGAAGGCGACTTTCTGGACTGTACCTGACGCTGAGGCGCGAAAGCGTGGGTAGCGAACGGG	d_Bacteria,p_Firmicutes,c_Clostridia,o_Clostridiales
ASV_356	0	0	0	0.015069	0	0	0	0	0	0	0	0	0	0	0	0	0	0	0	TACGTAGGTGGCAAGCGTTGTCCGGATTTACTGGGCGTAAAGGGAGCGTAGGCGGATTTTTAAGTGAGATGTGAAATACCCGGGCTCAACCTGGGGGCTGCATTTCAAACTGGAAGTCTAGAGTGCAGGAGAGGAGAGTGGAATTCCTAGTGTAGCGGTGAAATGCGTAGAGATTAGGAAGAACACCAGTGGCGAAGGCGACTCTCTGGACTGTAACTGACGCTGAGGCTCGAAAGCGTGGGGAGCAAACAGG	d_Bacteria,p_Firmicutes,c_Clostridia,o_Clostridiales,f_Clostridiaceae_1,g_Clostridium_sensu_stricto
ASV_622	0	0	0	0.001076	0	0	0.009534	0	0	0	0	0	0.001016	0	0	0.001007	0	0.002035	0	TACGTAGGTCCCGAGCGTTGTCCGGATTTATTGGGCGTAAAGCGAGCGCAGGTGGTTTATTAAGTCTGGTGTAAAAGGCAGTGGCTCAACCATTGTATGCATTGGAAACTGGTAGACTTGAGTGCAGGAGAGGAGAGTGGAATTCCATGTGTAGCGGTGAAATGCGTAGATATATGGAGGAACACCGGTGGCGAAAGCGGCTCTCTGGCCTGTAACTGACACTGAGGCTCGAAAGCGTGGGGAGCAAACAGG	d_Bacteria,p_Firmicutes,c_Bacilli,o_Lactobacillales,f_Streptococcaceae,g_Lactococcus
ASV_615	0	0	0	0	0	0.180099	0	0	0	0	0.001029	0	0	0	0	0	0	0.001017	0	TACGGAAGGTCCAGGCGTTATCCGGATTTATTGGGTTTAAAGGGAGCGTAGGCGGAGAGATAAGTCAGCGGTAAAATCGTGCGGCTCAACCGTACCTCGCCGTTGATACTGTTTTTCTTGAGTGCACACAGGGATGCTGGAATTCGTCGTGTAGCGGTGAAATGCTTAGATATGACGAAGAACTCCGATCGCGAAGGCAGGTGTCCGGGGTGCAACTGACGCTGAGGCTCGAAAGTGCGGGTATCAAACAGG	d_Bacteria,p_Bacteroidetes,c_Bacteroidia,o_Bacteroidales,f_Prevotellaceae
ASV_579	0	0	0.020325	0	0	0	0.012713	0	0	0	0	0	0	0	0	0	0	0	0	GACGAAGGATGCAAGCGTTATCCGGATTCATTGGGTTTAAAGGGAGCGTAGGCGGACTTATAAGTCAGTGGTGAAATCTCCGAGCTTAACTCGGAAACTGCCATTGATACTGTAAGTCTAGAGTACAGTTGCCGTTGGCGGAATATGACATGTAGTGGTGAAATACTTAGATATGTCATAGAACACCGATTGCGAAGGCAGCTAACGAAGCTGTAACTGACGCTGAGGCTCGAAAGTGCGGGGATCAAACAGG	d_Bacteria,p_Bacteroidetes,c_Chitinophagia,o_Chitinophagales,f_Chitinophagaceae
ASV_451	0	0	0	0.013992	0	0	0	0	0	0	0	0	0	0	0	0	0	0	0	TACGTAGGTGGCAAGCGTTGTCCGGATTTACTGGGCGTAAAGGGAGCGTAGGCGGACTTTTAAGTGAGATGTGAAATACCCAAGCTCAACTTGGGGGCTGCATTTCAAACTGGAAGTCTAGAGTGCAGGAGAGGAGAGTGGAATTCCTAGTGTAGCGGTGAAATGCGTAGAGATTAGGAAGAACACCAGTGGCGAAGGCGCTTCTCTGGACTGTAACTGACGCTGAGGCTCGAAAGCGTGGGGAGCAAACAGG	d_Bacteria,p_Firmicutes,c_Clostridia,o_Clostridiales,f_Clostridiaceae_1,g_Clostridium_sensu_stricto
ASV_610	0	0	0.04065	0	0.002006	0.120066	0	0	0	0	0	0	0	0	0	0	0	0	0	TACGGAGGATGCAAGCGTTATCCGGATTTATTGGGTTTAAAGGGTGCGTAGGCTGTTCTGCAAGTCAGCGGTGAAAGCCCGGGGCTCAACCCCGGAAATGCCGTTGATACTGCGGGGCTGGAATACGGATGCCGTGGGAGGAATGAGTAGTGTAGCGGTGAAATGCATAGATATTACTCAGAACACCGATTGCGAAGGCATCTCACGAATCCGTTATTGACGCTGAGGCACGAAAGCGTGGGGATCAAACAGG	d_Bacteria,p_Bacteroidetes
ASV_595	0	0	0	0	0	0	0	0	0	0.012542	0	0	0	0	0	0	0	0	0	TACGTAGGGGGCAAGCGTTATCCGGATTTACTGGGTGTAAAGGGAGCGTAGACGGTTAAGCAAGTCTGAAGTGAAAGCCCGGGGCTCAACCCCGGTACTGCTTTGGAAACTGTTTGACTTGGGTGCAGGAGAGGTAAGTGGAATTCCTAGTGTAGCGGTGAAATGCGTAGATATTAGGAGGAACACCAGTGGCGAAGGCGGCTTACTGGACTGTAACTGACGTTGAGGCTCGAAAGCGTGGGGAGCAAACAGG	d_Bacteria,p_Firmicutes,c_Clostridia,o_Clostridiales,f_Lachnospiraceae,g_Hungatella
ASV_330	0	0	0	0	0	0	0	0	0.004548	0	0	0	0	0	0	0	0	0	0	TACGTAGGTGGCAAGCGTTATCCGGAATCATTGGGCGTAAAGGGTGCGTAGGTGGCATACTAAGTCTGTAGTAAAAGGCAATGGCTCAACCATTGTAAGCTATGGAAACTGGTAGGCTAGAGTGCAGAAGAGGGCGATGGAATTCCATGTGTAGCGGTAAAATGCGTAGATATATGGAGGAACACCAGTGGCGAAGGCGGTCGCCTGGTCTGTAACTGACACTGAGGCACGAAAGCGTGGGGAGCAAATAGG	d_Bacteria,p_Firmicutes,c_Erysipelotrichia,o_Erysipelotrichales,f_Erysipelotrichaceae,g_Longicatena
